# Supplementary material for: Cross-sectional study into age-related pathology of mouse models for limb girdle muscular dystrophy types 2D and 2F
Source: PLoS One. 2019 Aug 20;14(8):e0220665. doi: 10.1371/journal.pone.0220665 (PMC6701749; doi:10.1371/journal.pone.0220665)
Supplement: S3 Table — NA = not applicable; ND = not determined; ns = not significant. p-values after correcting for multiple testing. (XLSX) [file pone.0220665.s006.xlsx]

## Sheet: Histology
Haematoxilin & Eosin		Wild type			Sgca-/-			Sgcd-/-
		N	Avg	SD	N	Avg	SD	N	Avg	SD
Gastrocnemius	8 wk	5	2.52261	0.881438	6	10.7181	5.15367	6	13.1491	10.7856
	16 wk	6	1.26591	0.528632	6	7.45995	2.55377	6	8.01409	2.609
	24 wk	6	1.2175	0.914157	6	7.10531	4.14055	6	10.8192	4.11158
Quadriceps	8 wk	6	1.69255	0.819779	6	10.4593	5.38338	6	7.66951	3.29987
	16 wk	6	2.15568	0.854955	6	5.73952	1.86706	6	8.64377	4.6305
	24 wk	6	2.58399	0.77745	6	13.7641	6.09183	6	10.7601	5.38315
Triceps	8 wk	6	2.243	0.573	6	12.5973	7.58145	6	14.319	7.03447
	16 wk	6	1.977	0.691	6	10.4047	2.48664	6	10.6576	3.72602
	24 wk	6	1.945	0.678	6	6.5222	1.64308	6	7.52723	1.27616
Diaphragm	8 wk	4	2.56833	0.701179	6	14.3557	6.15608	6	19.548	0.990842
	16 wk	6	4.48488	1.08475	6	16.6089	5.71529	6	16.8547	5.60768
	24 wk	4	3.50639	1.0432	5	17.5323	5.20458	5	19.2634	7.92686
Muscle	Comparison			Mean Diff.	95% CI of diff.	Summary	Adjusted p value
Gastrocnemius	8 weeks_Wild type vs. 8 weeks_Sgca-/-			-8.195	-17.42 to 1.027	ns	0.1172
Gastrocnemius	8 weeks_Wild type vs. 8 weeks_Sgcd-/-			-10.63	-19.85 to -1.404	*	0.0134
Gastrocnemius	8 weeks_Wild type vs. 16 weeks_Wild type			1.257	-7.966 to 10.48	ns	>0.9999
Gastrocnemius	8 weeks_Wild type vs. 24 weeks_Wild type			1.305	-7.918 to 10.53	ns	>0.9999
Gastrocnemius	8 weeks_Sgca-/- vs. 8 weeks_Sgcd-/-			-2.431	-11.22 to 6.363	ns	0.9918
Gastrocnemius	8 weeks_Sgca-/- vs. 16 weeks_Sgca-/-			3.258	-5.536 to 12.05	ns	0.9504
Gastrocnemius	8 weeks_Sgca-/- vs. 24 weeks_Sgca-/-			3.613	-5.181 to 12.41	ns	0.9134
Gastrocnemius	8 weeks_Sgcd-/- vs. 16 weeks_Sgcd-/-			5.135	-3.659 to 13.93	ns	0.6146
Gastrocnemius	8 weeks_Sgcd-/- vs. 24 weeks_Sgcd-/-			2.33	-6.464 to 11.12	ns	0.9938
Gastrocnemius	16 weeks_Wild type vs. 16 weeks_Sgca-/-			-6.194	-14.99 to 2.6	ns	0.366
Gastrocnemius	16 weeks_Wild type vs. 16 weeks_Sgcd-/-			-6.748	-15.54 to 2.045	ns	0.2588
Gastrocnemius	16 weeks_Wild type vs. 24 weeks_Wild type			0.04841	-8.745 to 8.842	ns	>0.9999
Gastrocnemius	16 weeks_Sgca-/- vs. 16 weeks_Sgcd-/-			-0.5541	-9.348 to 8.24	ns	>0.9999
Gastrocnemius	16 weeks_Sgca-/- vs. 24 weeks_Sgca-/-			0.3546	-8.439 to 9.148	ns	>0.9999
Gastrocnemius	16 weeks_Sgcd-/- vs. 24 weeks_Sgcd-/-			-2.805	-11.6 to 5.989	ns	0.9795
Gastrocnemius	24 weeks_Wild type vs. 24 weeks_Sgca-/-			-5.888	-14.68 to 2.906	ns	0.4338
Gastrocnemius	24 weeks_Wild type vs. 24 weeks_Sgcd-/-			-9.602	-18.4 to -0.8081	*	0.023
Gastrocnemius	24 weeks_Sgca-/- vs. 24 weeks_Sgcd-/-			-3.714	-12.51 to 5.08	ns	0.9004
Quadriceps	8 weeks_Wild type vs. 8 weeks_Sgca-/-			-8.767	-15.99 to -1.541	**	0.0076
Quadriceps	8 weeks_Wild type vs. 8 weeks_Sgcd-/-			-5.977	-13.2 to 1.249	ns	0.179
Quadriceps	8 weeks_Wild type vs. 16 weeks_Wild type			-0.4631	-7.689 to 6.763	ns	>0.9999
Quadriceps	8 weeks_Wild type vs. 24 weeks_Wild type			-0.8914	-8.118 to 6.335	ns	>0.9999
Quadriceps	8 weeks_Sgca-/- vs. 8 weeks_Sgcd-/-			2.79	-4.436 to 10.02	ns	0.9382
Quadriceps	8 weeks_Sgca-/- vs. 16 weeks_Sgca-/-			4.72	-2.506 to 11.95	ns	0.4686
Quadriceps	8 weeks_Sgca-/- vs. 24 weeks_Sgca-/-			-3.305	-10.53 to 3.921	ns	0.8544
Quadriceps	8 weeks_Sgcd-/- vs. 16 weeks_Sgcd-/-			-0.9743	-8.2 to 6.252	ns	>0.9999
Quadriceps	8 weeks_Sgcd-/- vs. 24 weeks_Sgcd-/-			-3.091	-10.32 to 4.136	ns	0.8946
Quadriceps	16 weeks_Wild type vs. 16 weeks_Sgca-/-			-3.584	-10.81 to 3.642	ns	0.7914
Quadriceps	16 weeks_Wild type vs. 16 weeks_Sgcd-/-			-6.488	-13.71 to 0.738	ns	0.1098
Quadriceps	16 weeks_Wild type vs. 24 weeks_Wild type			-0.4283	-7.654 to 6.798	ns	>0.9999
Quadriceps	16 weeks_Sgca-/- vs. 16 weeks_Sgcd-/-			-2.904	-10.13 to 4.322	ns	0.9234
Quadriceps	16 weeks_Sgca-/- vs. 24 weeks_Sgca-/-			-8.025	-15.25 to -0.7985	*	0.0195
Quadriceps	16 weeks_Sgcd-/- vs. 24 weeks_Sgcd-/-			-2.116	-9.342 to 5.11	ns	0.9881
Quadriceps	24 weeks_Wild type vs. 24 weeks_Sgca-/-			-11.18	-18.41 to -3.954	***	0.0003
Quadriceps	24 weeks_Wild type vs. 24 weeks_Sgcd-/-			-8.176	-15.4 to -0.95	*	0.0162
Quadriceps	24 weeks_Sgca-/- vs. 24 weeks_Sgcd-/-			3.004	-4.222 to 10.23	ns	0.9087
Triceps	8 weeks_Wild type vs. 8 weeks_Sgca-/-			-10.35	-17.57 to -3.135	***	0.0008
Triceps	8 weeks_Wild type vs. 8 weeks_Sgcd-/-			-12.08	-19.29 to -4.857	****	<0.0001
Triceps	8 weeks_Wild type vs. 16 weeks_Wild type			0.2664	-6.952 to 7.485	ns	>0.9999
Triceps	8 weeks_Wild type vs. 24 weeks_Wild type			0.2987	-6.92 to 7.517	ns	>0.9999
Triceps	8 weeks_Sgca-/- vs. 8 weeks_Sgcd-/-			-1.722	-8.94 to 5.497	ns	0.997
Triceps	8 weeks_Sgca-/- vs. 16 weeks_Sgca-/-			2.193	-5.026 to 9.411	ns	0.985
Triceps	8 weeks_Sgca-/- vs. 24 weeks_Sgca-/-			6.075	-1.144 to 13.29	ns	0.1627
Triceps	8 weeks_Sgcd-/- vs. 16 weeks_Sgcd-/-			3.661	-3.557 to 10.88	ns	0.7711
Triceps	8 weeks_Sgcd-/- vs. 24 weeks_Sgcd-/-			6.792	-0.427 to 14.01	ns	0.0797
Triceps	16 weeks_Wild type vs. 16 weeks_Sgca-/-			-8.428	-15.65 to -1.209	*	0.0116
Triceps	16 weeks_Wild type vs. 16 weeks_Sgcd-/-			-8.681	-15.9 to -1.462	**	0.0084
Triceps	16 weeks_Wild type vs. 24 weeks_Wild type			0.03231	-7.186 to 7.251	ns	>0.9999
Triceps	16 weeks_Sgca-/- vs. 16 weeks_Sgcd-/-			-0.2528	-7.472 to 6.966	ns	>0.9999
Triceps	16 weeks_Sgca-/- vs. 24 weeks_Sgca-/-			3.883	-3.336 to 11.1	ns	0.712
Triceps	16 weeks_Sgcd-/- vs. 24 weeks_Sgcd-/-			3.13	-4.088 to 10.35	ns	0.8871
Triceps	24 weeks_Wild type vs. 24 weeks_Sgca-/-			-4.578	-11.8 to 2.641	ns	0.5085
Triceps	24 weeks_Wild type vs. 24 weeks_Sgcd-/-			-5.583	-12.8 to 1.636	ns	0.2506
Triceps	24 weeks_Sgca-/- vs. 24 weeks_Sgcd-/-			-1.005	-8.224 to 6.214	ns	>0.9999
Diaphragm	8 weeks_Wild type vs. 8 weeks_Sgca-/-			-11.79	-21.88 to -1.695	*	0.012
Diaphragm	8 weeks_Wild type vs. 8 weeks_Sgcd-/-			-16.98	-27.07 to -6.887	****	<0.0001
Diaphragm	8 weeks_Wild type vs. 16 weeks_Wild type			-1.917	-12.01 to 8.176	ns	0.9994
Diaphragm	8 weeks_Wild type vs. 24 weeks_Wild type			-0.9381	-11.99 to 10.12	ns	>0.9999
Diaphragm	8 weeks_Sgca-/- vs. 8 weeks_Sgcd-/-			-5.192	-14.22 to 3.835	ns	0.6258
Diaphragm	8 weeks_Sgca-/- vs. 16 weeks_Sgca-/-			-2.253	-11.28 to 6.774	ns	0.9956
Diaphragm	8 weeks_Sgca-/- vs. 24 weeks_Sgca-/-			-3.177	-12.64 to 6.291	ns	0.9706
Diaphragm	8 weeks_Sgcd-/- vs. 16 weeks_Sgcd-/-			2.693	-6.334 to 11.72	ns	0.9857
Diaphragm	8 weeks_Sgcd-/- vs. 24 weeks_Sgcd-/-			0.2846	-9.183 to 9.752	ns	>0.9999
Diaphragm	16 weeks_Wild type vs. 16 weeks_Sgca-/-			-12.12	-21.15 to -3.097	**	0.0023
Diaphragm	16 weeks_Wild type vs. 16 weeks_Sgcd-/-			-12.37	-21.4 to -3.343	**	0.0018
Diaphragm	16 weeks_Wild type vs. 24 weeks_Wild type			0.9785	-9.114 to 11.07	ns	>0.9999
Diaphragm	16 weeks_Sgca-/- vs. 16 weeks_Sgcd-/-			-0.2458	-9.273 to 8.781	ns	>0.9999
Diaphragm	16 weeks_Sgca-/- vs. 24 weeks_Sgca-/-			-0.9234	-10.39 to 8.544	ns	>0.9999
Diaphragm	16 weeks_Sgcd-/- vs. 24 weeks_Sgcd-/-			-2.409	-11.88 to 7.059	ns	0.995
Diaphragm	24 weeks_Wild type vs. 24 weeks_Sgca-/-			-14.03	-24.51 to -3.538	**	0.0025
Diaphragm	24 weeks_Wild type vs. 24 weeks_Sgcd-/-			-15.76	-26.25 to -5.269	***	0.0005
Diaphragm	24 weeks_Sgca-/- vs. 24 weeks_Sgcd-/-			-1.731	-11.62 to 8.157	ns	0.9996
Sirius Red		Wild type			Sgca-/-			Sgcd-/-
		N	Avg	SD	N	Avg	SD	N	Avg	SD
Gastrocnemius	8 wk	5	2.80111	1.02974	5	6.72112	1.70929	6	7.86582	2.10378
	16 wk	5	1.96871	1.05642	6	7.94012	2.26987	5	8.62252	2.02758
	24 wk	6	2.03245	0.459278	5	11.6331	1.43504	6	11.484	3.16431
Quadriceps	8 wk	5	2.27584	0.68155	5	6.68248	0.424994	5	4.76305	2.2448
	16 wk	5	2.49025	0.994367	6	6.32184	1.69689	5	4.9929	2.0776
	24 wk	6	2.03452	0.623098	6	8.39626	2.42588	6	10.0045	2.04317
Triceps	8 wk	6	2.39815	0.709728	6	6.64489	1.90876	6	7.54733	1.73814
	16 wk	6	2.73773	1.24951	6	5.68409	1.54216	6	8.00415	2.65853
	24 wk	6	2.20862	0.587625	6	8.87512	1.48548	6	6.90294	2.33027
Diaphragm	8 wk	5	5.47628	1.87812	5	11.2088	2.46129	6	14.7167	1.42357
	16 wk	6	5.72	0.902259	6	19.1782	3.57931	6	17.6742	3.12195
	24 wk	6	4.98265	1.49552	6	17.7948	5.26875	6	18.5832	3.66814
Muscle	Comparison			Mean Diff.	95% CI of diff.	Summary	Adjusted p value
Gastrocnemius	8 weeks_Wild type vs. 8 weeks_Sgca-/-			-3.92	-7,854 to 0,01360	ns	0.0514
Gastrocnemius	8 weeks_Wild type vs. 8 weeks_Sgcd-/-			-5.065	-8,831 to -1,299	**	0.0023
Gastrocnemius	8 weeks_Wild type vs. 16 weeks_Wild type			0.8324	-3,101 to 4,766	ns	0.9986
Gastrocnemius	8 weeks_Wild type vs. 24 weeks_Wild type			0.7687	-2,997 to 4,535	ns	0.9989
Gastrocnemius	8 weeks_Sgca-/- vs. 8 weeks_Sgcd-/-			-1.145	-4,911 to 2,621	ns	0.9841
Gastrocnemius	8 weeks_Sgca-/- vs. 16 weeks_Sgca-/-			-1.219	-4,985 to 2,547	ns	0.9766
Gastrocnemius	8 weeks_Sgca-/- vs. 24 weeks_Sgca-/-			-4.912	-8,846 to -0,9784	**	0.0057
Gastrocnemius	8 weeks_Sgcd-/- vs. 16 weeks_Sgcd-/-			-0.7567	-4,523 to 3,009	ns	0.999
Gastrocnemius	8 weeks_Sgcd-/- vs. 24 weeks_Sgcd-/-			-3.618	-7,209 to -0,02729	*	0.047
Gastrocnemius	16 weeks_Wild type vs. 16 weeks_Sgca-/-			-5.971	-9,738 to -2,205	***	0.0002
Gastrocnemius	16 weeks_Wild type vs. 16 weeks_Sgcd-/-			-6.654	-10,59 to -2,720	****	<0,0001
Gastrocnemius	16 weeks_Wild type vs. 24 weeks_Wild type			-0.06374	-3,830 to 3,702	ns	>0,9999
Gastrocnemius	16 weeks_Sgca-/- vs. 16 weeks_Sgcd-/-			-0.6824	-4,449 to 3,084	ns	0.9995
Gastrocnemius	16 weeks_Sgca-/- vs. 24 weeks_Sgca-/-			-3.693	-7,459 to 0,07315	ns	0.0583
Gastrocnemius	16 weeks_Sgcd-/- vs. 24 weeks_Sgcd-/-			-2.861	-6,628 to 0,9047	ns	0.2672
Gastrocnemius	24 weeks_Wild type vs. 24 weeks_Sgca-/-			-9.601	-13,37 to -5,835	****	<0,0001
Gastrocnemius	24 weeks_Wild type vs. 24 weeks_Sgcd-/-			-9.452	-13,04 to -5,861	****	<0,0001
Gastrocnemius	24 weeks_Sgca-/- vs. 24 weeks_Sgcd-/-			0.1491	-3,617 to 3,915	ns	>0,9999
Quadriceps	8 weeks_Wild type vs. 8 weeks_Sgca-/-			-4.407	-7,853 to -0,9604	**	0.0043
Quadriceps	8 weeks_Wild type vs. 8 weeks_Sgcd-/-			-2.487	-5,933 to 0,9591	ns	0.3302
Quadriceps	8 weeks_Wild type vs. 16 weeks_Wild type			-0.2144	-3,661 to 3,232	ns	>0,9999
Quadriceps	8 weeks_Wild type vs. 24 weeks_Wild type			0.2413	-3,058 to 3,541	ns	>0,9999
Quadriceps	8 weeks_Sgca-/- vs. 8 weeks_Sgcd-/-			1.919	-1,527 to 5,366	ns	0.6659
Quadriceps	8 weeks_Sgca-/- vs. 16 weeks_Sgca-/-			0.3606	-2,939 to 3,660	ns	>0,9999
Quadriceps	8 weeks_Sgca-/- vs. 24 weeks_Sgca-/-			-1.714	-5,013 to 1,586	ns	0.7417
Quadriceps	8 weeks_Sgcd-/- vs. 16 weeks_Sgcd-/-			-0.2299	-3,676 to 3,216	ns	>0,9999
Quadriceps	8 weeks_Sgcd-/- vs. 24 weeks_Sgcd-/-			-5.241	-8,541 to -1,942	***	0.0002
Quadriceps	16 weeks_Wild type vs. 16 weeks_Sgca-/-			-3.832	-7,131 to -0,5320	*	0.0126
Quadriceps	16 weeks_Wild type vs. 16 weeks_Sgcd-/-			-2.503	-5,949 to 0,9436	ns	0.3224
Quadriceps	16 weeks_Wild type vs. 24 weeks_Wild type			0.4557	-2,844 to 3,755	ns	>0,9999
Quadriceps	16 weeks_Sgca-/- vs. 16 weeks_Sgcd-/-			1.329	-1,971 to 4,628	ns	0.9193
Quadriceps	16 weeks_Sgca-/- vs. 24 weeks_Sgca-/-			-2.074	-5,220 to 1,072	ns	0.4492
Quadriceps	16 weeks_Sgcd-/- vs. 24 weeks_Sgcd-/-			-5.012	-8,311 to -1,712	***	0.0004
Quadriceps	24 weeks_Wild type vs. 24 weeks_Sgca-/-			-6.362	-9,508 to -3,216	****	<0,0001
Quadriceps	24 weeks_Wild type vs. 24 weeks_Sgcd-/-			-7.97	-11,12 to -4,824	****	<0,0001
Quadriceps	24 weeks_Sgca-/- vs. 24 weeks_Sgcd-/-			-1.608	-4,754 to 1,538	ns	0.7574
Triceps	8 weeks_Wild type vs. 8 weeks_Sgca-/-			-4.247	-7,453 to -1,041	**	0.0026
Triceps	8 weeks_Wild type vs. 8 weeks_Sgcd-/-			-5.149	-8,355 to -1,943	***	0.0001
Triceps	8 weeks_Wild type vs. 16 weeks_Wild type			-0.3396	-3,546 to 2,866	ns	>0,9999
Triceps	8 weeks_Wild type vs. 24 weeks_Wild type			0.1895	-3,016 to 3,395	ns	>0,9999
Triceps	8 weeks_Sgca-/- vs. 8 weeks_Sgcd-/-			-0.9024	-4,108 to 2,303	ns	0.9908
Triceps	8 weeks_Sgca-/- vs. 16 weeks_Sgca-/-			0.9608	-2,245 to 4,167	ns	0.9862
Triceps	8 weeks_Sgca-/- vs. 24 weeks_Sgca-/-			-2.23	-5,436 to 0,9757	ns	0.3835
Triceps	8 weeks_Sgcd-/- vs. 16 weeks_Sgcd-/-			-0.4568	-3,663 to 2,749	ns	>0,9999
Triceps	8 weeks_Sgcd-/- vs. 24 weeks_Sgcd-/-			0.6444	-2,562 to 3,850	ns	0.9991
Triceps	16 weeks_Wild type vs. 16 weeks_Sgca-/-			-2.946	-6,152 to 0,2596	ns	0.094
Triceps	16 weeks_Wild type vs. 16 weeks_Sgcd-/-			-5.266	-8,472 to -2,060	****	<0,0001
Triceps	16 weeks_Wild type vs. 24 weeks_Wild type			0.5291	-2,677 to 3,735	ns	0.9998
Triceps	16 weeks_Sgca-/- vs. 16 weeks_Sgcd-/-			-2.32	-5,526 to 0,8859	ns	0.3318
Triceps	16 weeks_Sgca-/- vs. 24 weeks_Sgca-/-			-3.191	-6,397 to 0,01489	ns	0.0519
Triceps	16 weeks_Sgcd-/- vs. 24 weeks_Sgcd-/-			1.101	-2,105 to 4,307	ns	0.9682
Triceps	24 weeks_Wild type vs. 24 weeks_Sgca-/-			-6.666	-9,872 to -3,461	****	<0,0001
Triceps	24 weeks_Wild type vs. 24 weeks_Sgcd-/-			-4.694	-7,900 to -1,488	***	0.0006
Triceps	24 weeks_Sgca-/- vs. 24 weeks_Sgcd-/-			1.972	-1,234 to 5,178	ns	0.5489
Diaphragm	8 weeks_Wild type vs. 8 weeks_Sgca-/-			-5.733	-11,89 to 0,4261	ns	0.0858
Diaphragm	8 weeks_Wild type vs. 8 weeks_Sgcd-/-			-9.24	-15,14 to -3,344	***	0.0002
Diaphragm	8 weeks_Wild type vs. 16 weeks_Wild type			-0.2437	-6,140 to 5,653	ns	>0,9999
Diaphragm	8 weeks_Wild type vs. 24 weeks_Wild type			0.4936	-5,403 to 6,390	ns	>0,9999
Diaphragm	8 weeks_Sgca-/- vs. 8 weeks_Sgcd-/-			-3.508	-9,404 to 2,389	ns	0.5898
Diaphragm	8 weeks_Sgca-/- vs. 16 weeks_Sgca-/-			-7.969	-13,87 to -2,073	**	0.002
Diaphragm	8 weeks_Sgca-/- vs. 24 weeks_Sgca-/-			-6.586	-12,48 to -0,6895	*	0.0185
Diaphragm	8 weeks_Sgcd-/- vs. 16 weeks_Sgcd-/-			-2.957	-8,580 to 2,665	ns	0.7328
Diaphragm	8 weeks_Sgcd-/- vs. 24 weeks_Sgcd-/-			-3.867	-9,489 to 1,756	ns	0.3966
Diaphragm	16 weeks_Wild type vs. 16 weeks_Sgca-/-			-13.46	-19,08 to -7,836	****	<0,0001
Diaphragm	16 weeks_Wild type vs. 16 weeks_Sgcd-/-			-11.95	-17,58 to -6,332	****	<0,0001
Diaphragm	16 weeks_Wild type vs. 24 weeks_Wild type			0.7374	-4,885 to 6,359	ns	>0,9999
Diaphragm	16 weeks_Sgca-/- vs. 16 weeks_Sgcd-/-			1.504	-4,118 to 7,126	ns	0.9933
Diaphragm	16 weeks_Sgca-/- vs. 24 weeks_Sgca-/-			1.383	-4,239 to 7,005	ns	0.9962
Diaphragm	16 weeks_Sgcd-/- vs. 24 weeks_Sgcd-/-			-0.909	-6,531 to 4,713	ns	0.9998
Diaphragm	24 weeks_Wild type vs. 24 weeks_Sgca-/-			-12.81	-18,43 to -7,190	****	<0,0001
Diaphragm	24 weeks_Wild type vs. 24 weeks_Sgcd-/-			-13.6	-19,22 to -7,979	****	<0,0001
Diaphragm	24 weeks_Sgca-/- vs. 24 weeks_Sgcd-/-			-0.7884	-6,410 to 4,834	ns	>0,9999
Fibre size		Wild type			Sgca-/-			Sgcd-/-
		N	Avg	SD	N	Avg	SD	N	Avg	SD
Gastrocnemius	8 wk	6	39.5896	8.50537	6	69.3777	7.01076	6	73.0277	6.38059
	16 wk	6	33.2707	13.1352	5	74.1683	6.34186	6	75.2066	4.60776
	24 wk	6	43.6743	14.8581	6	79.4924	3.52037	6	83.1682	3.06563
Quadriceps	8 wk	6	29.9004	7.79468	6	65.777	8.83229	6	69.4911	4.54069
	16 wk	6	33.0555	7.25361	6	68.0183	4.56367	6	74.3434	3.37427
	24 wk	6	25.1105	4.42541	6	77.0894	3.49652	6	77.5479	4.30876
Triceps	8 wk	6	42.1885	16.2753	6	69.8552	4.51254	6	75.5311	7.06978
	16 wk	6	38.8285	6.37606	6	75.8667	6.15537	5	82.2252	2.84999
	24 wk	6	25.762	7.30656	5	80.988	4.8012	6	81.5914	3.04096
Diaphragm	8 wk	5	30.639	9.41022	6	40.9321	6.76583	6	39.5062	2.3126
	16 wk	6	30.0283	12.1449	6	43.5112	4.44592	6	52.0923	4.83298
	24 wk	6	38.981	10.0887	5	52.2154	4.1502	6	52.6433	9.77587
Muscle	Comparison			Mean Diff.	95% CI of diff.	Summary	Adjusted p value
Gastrocnemius	8 weeks_Wild type vs. 8 weeks_Sgca-/-			-29.79	-45,73 to -13,85	****	<0,0001
Gastrocnemius	8 weeks_Wild type vs. 8 weeks_Sgcd-/-			-33.44	-49,38 to -17,50	****	<0,0001
Gastrocnemius	8 weeks_Wild type vs. 16 weeks_Wild type			6.319	-9,619 to 22,26	ns	0.9282
Gastrocnemius	8 weeks_Wild type vs. 24 weeks_Wild type			-4.085	-20,02 to 11,85	ns	0.995
Gastrocnemius	8 weeks_Sgca-/- vs. 8 weeks_Sgcd-/-			-3.65	-19,59 to 12,29	ns	0.9977
Gastrocnemius	8 weeks_Sgca-/- vs. 16 weeks_Sgca-/-			-4.791	-21,51 to 11,93	ns	0.9896
Gastrocnemius	8 weeks_Sgca-/- vs. 24 weeks_Sgca-/-			-10.11	-26,05 to 5,823	ns	0.5062
Gastrocnemius	8 weeks_Sgcd-/- vs. 16 weeks_Sgcd-/-			-2.179	-18,12 to 13,76	ns	>0,9999
Gastrocnemius	8 weeks_Sgcd-/- vs. 24 weeks_Sgcd-/-			-10.14	-26,08 to 5,797	ns	0.5027
Gastrocnemius	16 weeks_Wild type vs. 16 weeks_Sgca-/-			-40.9	-57,61 to -24,18	****	<0,0001
Gastrocnemius	16 weeks_Wild type vs. 16 weeks_Sgcd-/-			-41.94	-57,87 to -26,00	****	<0,0001
Gastrocnemius	16 weeks_Wild type vs. 24 weeks_Wild type			-10.4	-26,34 to 5,534	ns	0.4682
Gastrocnemius	16 weeks_Sgca-/- vs. 16 weeks_Sgcd-/-			-1.038	-17,75 to 15,68	ns	>0,9999
Gastrocnemius	16 weeks_Sgca-/- vs. 24 weeks_Sgca-/-			-5.324	-22,04 to 11,39	ns	0.9797
Gastrocnemius	16 weeks_Sgcd-/- vs. 24 weeks_Sgcd-/-			-7.962	-23,90 to 7,976	ns	0.7839
Gastrocnemius	24 weeks_Wild type vs. 24 weeks_Sgca-/-			-35.82	-51,76 to -19,88	****	<0,0001
Gastrocnemius	24 weeks_Wild type vs. 24 weeks_Sgcd-/-			-39.49	-55,43 to -23,56	****	<0,0001
Gastrocnemius	24 weeks_Sgca-/- vs. 24 weeks_Sgcd-/-			-3.676	-19,61 to 12,26	ns	0.9976
Quadriceps	8 weeks_Wild type vs. 8 weeks_Sgca-/-			-35.88	-46,64 to -25,12	****	<0,0001
Quadriceps	8 weeks_Wild type vs. 8 weeks_Sgcd-/-			-39.59	-50,35 to -28,83	****	<0,0001
Quadriceps	8 weeks_Wild type vs. 16 weeks_Wild type			-3.155	-13,91 to 7,604	ns	0.988
Quadriceps	8 weeks_Wild type vs. 24 weeks_Wild type			4.79	-5,969 to 15,55	ns	0.8717
Quadriceps	8 weeks_Sgca-/- vs. 8 weeks_Sgcd-/-			-3.714	-14,47 to 7,045	ns	0.9673
Quadriceps	8 weeks_Sgca-/- vs. 16 weeks_Sgca-/-			-2.241	-13,00 to 8,517	ns	0.9988
Quadriceps	8 weeks_Sgca-/- vs. 24 weeks_Sgca-/-			-11.31	-22,07 to -0,5537	*	0.0326
Quadriceps	8 weeks_Sgcd-/- vs. 16 weeks_Sgcd-/-			-4.852	-15,61 to 5,906	ns	0.8636
Quadriceps	8 weeks_Sgcd-/- vs. 24 weeks_Sgcd-/-			-8.057	-18,82 to 2,702	ns	0.2888
Quadriceps	16 weeks_Wild type vs. 16 weeks_Sgca-/-			-34.96	-45,72 to -24,20	****	<0,0001
Quadriceps	16 weeks_Wild type vs. 16 weeks_Sgcd-/-			-41.29	-52,05 to -30,53	****	<0,0001
Quadriceps	16 weeks_Wild type vs. 24 weeks_Wild type			7.945	-2,814 to 18,70	ns	0.3061
Quadriceps	16 weeks_Sgca-/- vs. 16 weeks_Sgcd-/-			-6.325	-17,08 to 4,434	ns	0.6075
Quadriceps	16 weeks_Sgca-/- vs. 24 weeks_Sgca-/-			-9.071	-19,83 to 1,688	ns	0.161
Quadriceps	16 weeks_Sgcd-/- vs. 24 weeks_Sgcd-/-			-3.205	-13,96 to 7,554	ns	0.9868
Quadriceps	24 weeks_Wild type vs. 24 weeks_Sgca-/-			-51.98	-62,74 to -41,22	****	<0,0001
Quadriceps	24 weeks_Wild type vs. 24 weeks_Sgcd-/-			-52.44	-63,20 to -41,68	****	<0,0001
Quadriceps	24 weeks_Sgca-/- vs. 24 weeks_Sgcd-/-			-0.4586	-11,22 to 10,30	ns	>0,9999
Triceps	8 weeks_Wild type vs. 8 weeks_Sgca-/-			-27.67	-42,06 to -13,28	****	<0,0001
Triceps	8 weeks_Wild type vs. 8 weeks_Sgcd-/-			-33.34	-47,73 to -18,95	****	<0,0001
Triceps	8 weeks_Wild type vs. 16 weeks_Wild type			3.36	-11,03 to 17,75	ns	0.9973
Triceps	8 weeks_Wild type vs. 24 weeks_Wild type			16.43	2,036 to 30,82	*	0.0149
Triceps	8 weeks_Sgca-/- vs. 8 weeks_Sgcd-/-			-5.676	-20,07 to 8,715	ns	0.9296
Triceps	8 weeks_Sgca-/- vs. 16 weeks_Sgca-/-			-6.011	-20,40 to 8,379	ns	0.905
Triceps	8 weeks_Sgca-/- vs. 24 weeks_Sgca-/-			-11.13	-26,23 to 3,960	ns	0.3058
Triceps	8 weeks_Sgcd-/- vs. 16 weeks_Sgcd-/-			-6.694	-21,79 to 8,399	ns	0.8724
Triceps	8 weeks_Sgcd-/- vs. 24 weeks_Sgcd-/-			-6.06	-20,45 to 8,330	ns	0.9011
Triceps	16 weeks_Wild type vs. 16 weeks_Sgca-/-			-37.04	-51,43 to -22,65	****	<0,0001
Triceps	16 weeks_Wild type vs. 16 weeks_Sgcd-/-			-43.4	-58,49 to -28,30	****	<0,0001
Triceps	16 weeks_Wild type vs. 24 weeks_Wild type			13.07	-1,324 to 27,46	ns	0.1017
Triceps	16 weeks_Sgca-/- vs. 16 weeks_Sgcd-/-			-6.359	-21,45 to 8,734	ns	0.9009
Triceps	16 weeks_Sgca-/- vs. 24 weeks_Sgca-/-			-5.121	-20,21 to 9,972	ns	0.9699
Triceps	16 weeks_Sgcd-/- vs. 24 weeks_Sgcd-/-			0.6338	-14,46 to 15,73	ns	>0,9999
Triceps	24 weeks_Wild type vs. 24 weeks_Sgca-/-			-55.23	-70,32 to -40,13	****	<0,0001
Triceps	24 weeks_Wild type vs. 24 weeks_Sgcd-/-			-55.83	-70,22 to -41,44	****	<0,0001
Triceps	24 weeks_Sgca-/- vs. 24 weeks_Sgcd-/-			-0.6033	-15,70 to 14,49	ns	>0,9999
Diaphragm	8 weeks_Wild type vs. 8 weeks_Sgca-/-			-10.29	-25,72 to 5,133	ns	0.4372
Diaphragm	8 weeks_Wild type vs. 8 weeks_Sgcd-/-			-8.867	-24,29 to 6,559	ns	0.6327
Diaphragm	8 weeks_Wild type vs. 16 weeks_Wild type			0.6107	-14,82 to 16,04	ns	>0,9999
Diaphragm	8 weeks_Wild type vs. 24 weeks_Wild type			-8.342	-23,77 to 7,084	ns	0.7035
Diaphragm	8 weeks_Sgca-/- vs. 8 weeks_Sgcd-/-			1.426	-13,28 to 16,13	ns	>0,9999
Diaphragm	8 weeks_Sgca-/- vs. 16 weeks_Sgca-/-			-2.579	-17,29 to 12,13	ns	0.9997
Diaphragm	8 weeks_Sgca-/- vs. 24 weeks_Sgca-/-			-11.28	-26,71 to 4,143	ns	0.3164
Diaphragm	8 weeks_Sgcd-/- vs. 16 weeks_Sgcd-/-			-12.59	-27,29 to 2,122	ns	0.1472
Diaphragm	8 weeks_Sgcd-/- vs. 24 weeks_Sgcd-/-			-13.14	-27,85 to 1,571	ns	0.1132
Diaphragm	16 weeks_Wild type vs. 16 weeks_Sgca-/-			-13.48	-28,19 to 1,225	ns	0.0954
Diaphragm	16 weeks_Wild type vs. 16 weeks_Sgcd-/-			-22.06	-36,77 to -7,356	***	0.0004
Diaphragm	16 weeks_Wild type vs. 24 weeks_Wild type			-8.953	-23,66 to 5,756	ns	0.5602
Diaphragm	16 weeks_Sgca-/- vs. 16 weeks_Sgcd-/-			-8.581	-23,29 to 6,127	ns	0.6144
Diaphragm	16 weeks_Sgca-/- vs. 24 weeks_Sgca-/-			-8.704	-24,13 to 6,722	ns	0.655
Diaphragm	16 weeks_Sgcd-/- vs. 24 weeks_Sgcd-/-			-0.5509	-15,26 to 14,16	ns	>0,9999
Diaphragm	24 weeks_Wild type vs. 24 weeks_Sgca-/-			-13.23	-28,66 to 2,192	ns	0.145
Diaphragm	24 weeks_Wild type vs. 24 weeks_Sgcd-/-			-13.66	-28,37 to 1,046	ns	0.0871
Diaphragm	24 weeks_Sgca-/- vs. 24 weeks_Sgcd-/-			-0.4279	-15,85 to 15,00	ns	>0,9999
Alizarin Red		Wild type			Sgca-/-			Sgcd-/-
		N	Avg	SD	N	Avg	SD	N	Avg	SD
Gastrocnemius	8 wk	6	0.0281422	0.0341151	6	0.346944	0.509041	6	0.15267	0.261778
	16 wk	5	0.0267036	0.0234353	6	0.360365	0.400933	6	0.0395791	0.0483912
	24 wk	6	0.0125853	0.0122484	6	0.408018	0.783496	6	0.0599878	0.0509441
Quadriceps	8 wk	6	0.0178719	0.0240253	6	1.44842	1.00798	6	1.01708	1.36746
	16 wk	6	0.0239831	0.0265442	6	0.486473	0.336319	5	0.191979	0.163747
	24 wk	6	0.0129889	0.00799999	6	0.241721	0.182548	6	0.0750834	0.0448037
Triceps	8 wk	6	0.00739769	0.00688178	6	0.387176	0.401098	6	0.35443	0.444832
	16 wk	6	0.0355415	0.0607498	6	0.457842	0.511013	5	0.214569	0.291323
	24 wk	6	0.109438	0.238015	6	0.292967	0.19824	6	0.216952	0.163309
Diaphragm	8 wk	5	0.0196077	0.0255119	6	0.109753	0.094087	6	0.0758555	0.1087
	16 wk	6	0.0204704	0.0213508	6	0.0587904	0.0930068	6	0.0228189	0.0264073
	24 wk	6	0.0886486	0.116502	6	0.0314051	0.0369418	5	0.0964881	0.07502
Muscle	Comparison			Mean Diff.	95% CI of diff.	Summary	Adjusted p value
Gastrocnemius	8 weeks_Wild type vs. 8 weeks_Sgca-/-			-0.3188	-0.9871 to 0.3495	ns	0.8227
Gastrocnemius	8 weeks_Wild type vs. 8 weeks_Sgcd-/-			-0.1245	-0.7928 to 0.5438	ns	0.9995
Gastrocnemius	8 weeks_Wild type vs. 16 weeks_Wild type			0.001439	-0.6995 to 0.7024	ns	>0.9999
Gastrocnemius	8 weeks_Wild type vs. 24 weeks_Wild type			0.01556	-0.6527 to 0.6839	ns	>0.9999
Gastrocnemius	8 weeks_Sgca-/- vs. 8 weeks_Sgcd-/-			0.1943	-0.474 to 0.8626	ns	0.9886
Gastrocnemius	8 weeks_Sgca-/- vs. 16 weeks_Sgca-/-			-0.01342	-0.6817 to 0.6549	ns	>0.9999
Gastrocnemius	8 weeks_Sgca-/- vs. 24 weeks_Sgca-/-			-0.06107	-0.7294 to 0.6072	ns	>0.9999
Gastrocnemius	8 weeks_Sgcd-/- vs. 16 weeks_Sgcd-/-			0.1131	-0.5552 to 0.7814	ns	0.9997
Gastrocnemius	8 weeks_Sgcd-/- vs. 24 weeks_Sgcd-/-			0.09268	-0.5756 to 0.761	ns	>0.9999
Gastrocnemius	16 weeks_Wild type vs. 16 weeks_Sgca-/-			-0.3337	-1.035 to 0.3673	ns	0.8243
Gastrocnemius	16 weeks_Wild type vs. 16 weeks_Sgcd-/-			-0.01288	-0.7138 to 0.688	ns	>0.9999
Gastrocnemius	16 weeks_Wild type vs. 24 weeks_Wild type			0.01412	-0.6868 to 0.715	ns	>0.9999
Gastrocnemius	16 weeks_Sgca-/- vs. 16 weeks_Sgcd-/-			0.3208	-0.3475 to 0.9891	ns	0.8178
Gastrocnemius	16 weeks_Sgca-/- vs. 24 weeks_Sgca-/-			-0.04765	-0.716 to 0.6206	ns	>0.9999
Gastrocnemius	16 weeks_Sgcd-/- vs. 24 weeks_Sgcd-/-			-0.02041	-0.6887 to 0.6479	ns	>0.9999
Gastrocnemius	24 weeks_Wild type vs. 24 weeks_Sgca-/-			-0.3954	-1.064 to 0.2729	ns	0.598
Gastrocnemius	24 weeks_Wild type vs. 24 weeks_Sgcd-/-			-0.0474	-0.7157 to 0.6209	ns	>0.9999
Gastrocnemius	24 weeks_Sgca-/- vs. 24 weeks_Sgcd-/-			0.348	-0.3203 to 1.016	ns	0.7443
Quadriceps	8 weeks_Wild type vs. 8 weeks_Sgca-/-			-1.431	-2.54 to -0.3209	**	0.0037
Quadriceps	8 weeks_Wild type vs. 8 weeks_Sgcd-/-			-0.9992	-2.109 to 0.1104	ns	0.1076
Quadriceps	8 weeks_Wild type vs. 16 weeks_Wild type			-0.006111	-1.116 to 1.104	ns	>0.9999
Quadriceps	8 weeks_Wild type vs. 24 weeks_Wild type			0.004883	-1.105 to 1.115	ns	>0.9999
Quadriceps	8 weeks_Sgca-/- vs. 8 weeks_Sgcd-/-			0.4313	-0.6783 to 1.541	ns	0.9354
Quadriceps	8 weeks_Sgca-/- vs. 16 weeks_Sgca-/-			0.962	-0.1477 to 2.072	ns	0.1366
Quadriceps	8 weeks_Sgca-/- vs. 24 weeks_Sgca-/-			1.207	0.09708 to 2.316	*	0.0239
Quadriceps	8 weeks_Sgcd-/- vs. 16 weeks_Sgcd-/-			0.8251	-0.3387 to 1.989	ns	0.3574
Quadriceps	8 weeks_Sgcd-/- vs. 24 weeks_Sgcd-/-			0.942	-0.1676 to 2.052	ns	0.1545
Quadriceps	16 weeks_Wild type vs. 16 weeks_Sgca-/-			-0.4625	-1.572 to 0.6471	ns	0.9068
Quadriceps	16 weeks_Wild type vs. 16 weeks_Sgcd-/-			-0.168	-1.332 to 0.9958	ns	>0.9999
Quadriceps	16 weeks_Wild type vs. 24 weeks_Wild type			0.01099	-1.099 to 1.121	ns	>0.9999
Quadriceps	16 weeks_Sgca-/- vs. 16 weeks_Sgcd-/-			0.2945	-0.8693 to 1.458	ns	0.9954
Quadriceps	16 weeks_Sgca-/- vs. 24 weeks_Sgca-/-			0.2448	-0.8649 to 1.354	ns	0.9982
Quadriceps	16 weeks_Sgcd-/- vs. 24 weeks_Sgcd-/-			0.1169	-1.047 to 1.281	ns	>0.9999
Quadriceps	24 weeks_Wild type vs. 24 weeks_Sgca-/-			-0.2287	-1.338 to 0.8809	ns	0.9989
Quadriceps	24 weeks_Wild type vs. 24 weeks_Sgcd-/-			-0.06209	-1.172 to 1.048	ns	>0.9999
Quadriceps	24 weeks_Sgca-/- vs. 24 weeks_Sgcd-/-			0.1666	-0.943 to 1.276	ns	0.9999
Triceps	8 weeks_Wild type vs. 8 weeks_Sgca-/-			-0.3798	-0.9524 to 0.1928	ns	0.4466
Triceps	8 weeks_Wild type vs. 8 weeks_Sgcd-/-			-0.347	-0.9197 to 0.2256	ns	0.5672
Triceps	8 weeks_Wild type vs. 16 weeks_Wild type			-0.02814	-0.6008 to 0.5445	ns	>0.9999
Triceps	8 weeks_Wild type vs. 24 weeks_Wild type			-0.102	-0.6747 to 0.4706	ns	0.9996
Triceps	8 weeks_Sgca-/- vs. 8 weeks_Sgcd-/-			0.03275	-0.5399 to 0.6054	ns	>0.9999
Triceps	8 weeks_Sgca-/- vs. 16 weeks_Sgca-/-			-0.07067	-0.6433 to 0.502	ns	>0.9999
Triceps	8 weeks_Sgca-/- vs. 24 weeks_Sgca-/-			0.09421	-0.4784 to 0.6668	ns	0.9998
Triceps	8 weeks_Sgcd-/- vs. 16 weeks_Sgcd-/-			0.1399	-0.4607 to 0.7404	ns	0.9974
Triceps	8 weeks_Sgcd-/- vs. 24 weeks_Sgcd-/-			0.1375	-0.4351 to 0.7101	ns	0.9968
Triceps	16 weeks_Wild type vs. 16 weeks_Sgca-/-			-0.4223	-0.9949 to 0.1503	ns	0.3069
Triceps	16 weeks_Wild type vs. 16 weeks_Sgcd-/-			-0.179	-0.7796 to 0.4215	ns	0.9866
Triceps	16 weeks_Wild type vs. 24 weeks_Wild type			-0.0739	-0.6465 to 0.4987	ns	>0.9999
Triceps	16 weeks_Sgca-/- vs. 16 weeks_Sgcd-/-			0.2433	-0.3573 to 0.8438	ns	0.9196
Triceps	16 weeks_Sgca-/- vs. 24 weeks_Sgca-/-			0.1649	-0.4077 to 0.7375	ns	0.9893
Triceps	16 weeks_Sgcd-/- vs. 24 weeks_Sgcd-/-			-0.002382	-0.603 to 0.5982	ns	>0.9999
Triceps	24 weeks_Wild type vs. 24 weeks_Sgca-/-			-0.1835	-0.7561 to 0.3891	ns	0.9789
Triceps	24 weeks_Wild type vs. 24 weeks_Sgcd-/-			-0.1075	-0.6801 to 0.4651	ns	0.9994
Triceps	24 weeks_Sgca-/- vs. 24 weeks_Sgcd-/-			0.07602	-0.4966 to 0.6486	ns	>0.9999
Diaphragm	8 weeks_Wild type vs. 8 weeks_Sgca-/-			-0.09015	-0.2415 to 0.06123	ns	0.5885
Diaphragm	8 weeks_Wild type vs. 8 weeks_Sgcd-/-			-0.05625	-0.2076 to 0.09513	ns	0.9492
Diaphragm	8 weeks_Wild type vs. 16 weeks_Wild type			-0.0008626	-0.1522 to 0.1505	ns	>0.9999
Diaphragm	8 weeks_Wild type vs. 24 weeks_Wild type			-0.06904	-0.2204 to 0.08234	ns	0.8545
Diaphragm	8 weeks_Sgca-/- vs. 8 weeks_Sgcd-/-			0.0339	-0.1104 to 0.1782	ns	0.9972
Diaphragm	8 weeks_Sgca-/- vs. 16 weeks_Sgca-/-			0.05096	-0.09337 to 0.1953	ns	0.962
Diaphragm	8 weeks_Sgca-/- vs. 24 weeks_Sgca-/-			0.07835	-0.06598 to 0.2227	ns	0.6994
Diaphragm	8 weeks_Sgcd-/- vs. 16 weeks_Sgcd-/-			0.05304	-0.0913 to 0.1974	ns	0.9523
Diaphragm	8 weeks_Sgcd-/- vs. 24 weeks_Sgcd-/-			-0.02063	-0.172 to 0.1307	ns	>0.9999
Diaphragm	16 weeks_Wild type vs. 16 weeks_Sgca-/-			-0.03832	-0.1827 to 0.106	ns	0.9936
Diaphragm	16 weeks_Wild type vs. 16 weeks_Sgcd-/-			-0.002348	-0.1467 to 0.142	ns	>0.9999
Diaphragm	16 weeks_Wild type vs. 24 weeks_Wild type			-0.06818	-0.2125 to 0.07615	ns	0.8293
Diaphragm	16 weeks_Sgca-/- vs. 16 weeks_Sgcd-/-			0.03597	-0.1084 to 0.1803	ns	0.9958
Diaphragm	16 weeks_Sgca-/- vs. 24 weeks_Sgca-/-			0.02739	-0.1169 to 0.1717	ns	0.9994
Diaphragm	16 weeks_Sgcd-/- vs. 24 weeks_Sgcd-/-			-0.07367	-0.225 to 0.07771	ns	0.8055
Diaphragm	24 weeks_Wild type vs. 24 weeks_Sgca-/-			0.05724	-0.08709 to 0.2016	ns	0.9275
Diaphragm	24 weeks_Wild type vs. 24 weeks_Sgcd-/-			-0.007839	-0.1592 to 0.1435	ns	>0.9999
Diaphragm	24 weeks_Sgca-/- vs. 24 weeks_Sgcd-/-			-0.06508	-0.2165 to 0.08629	ns	0.8903
Collagen		Wild type			Sgcd-/-
		N	Avg	SD	N	Avg	SD
Heart	8 wk	6	0.66081	0.225027	6	1.00257	0.457549
	16 wk	6	1.2204	0.432393	6	2.19811	0.920165
	24 wk	6	0.866148	0.420097	6	2.26464	0.921289
Muscle	Comparison			Mean Diff.	95% CI of diff.	Summary	Adjusted p value
Heart	8 weeks_Wild type vs. 8 weeks_Sgcd-/-			-0.3418	-1.433 to 0.7499	ns	0.9292
Heart	8 weeks_Wild type vs. 16 weeks_Wild type			-0.5596	-1.651 to 0.5321	ns	0.6304
Heart	8 weeks_Wild type vs. 24 weeks_Wild type			-0.2053	-1.297 to 0.8864	ns	0.9921
Heart	8 weeks_Sgcd-/- vs. 16 weeks_Sgcd-/-			-1.196	-2.287 to -0.1038	*	0.0254
Heart	8 weeks_Sgcd-/- vs. 24 weeks_Sgcd-/-			-1.262	-2.354 to -0.1704	*	0.0161
Heart	16 weeks_Wild type vs. 16 weeks_Sgcd-/-			-0.9777	-2.069 to 0.114	ns	0.0998
Heart	16 weeks_Wild type vs. 24 weeks_Wild type			0.3543	-0.7375 to 1.446	ns	0.9185
Heart	16 weeks_Sgcd-/- vs. 24 weeks_Sgcd-/-			-0.06653	-1.158 to 1.025	ns	>0.9999
Heart	24 weeks_Wild type vs. 24 weeks_Sgcd-/-			-1.398	-2.49 to -0.3068	**	0.0061

## Sheet: gene expression
Col1a1		Wild type			Sgca-/-			Sgcd-/-
		N	Avg	SD	N	Avg	SD	N	Avg	SD
Gastrocnemius	8 wk	6	10.0013	5.62368	6	25.7712	7.65882	6	28.4107	10.688
	16 wk	6	2.46409	0.890253	6	11.677	4.92383	6	16.2624	3.25995
	24 wk	6	2.27829	0.577468	5	14.6537	5.6523	6	17.2245	2.9801
Quadriceps	8 wk	6	6.32603	3.01804	6	15.9889	8.40531	5	14.5191	3.76398
	16 wk	6	3.104	1.93168	6	8.26695	3.72812	6	12.9421	5.77454
	24 wk	6	1.94694	0.666083	6	12.3362	5.86461	6	11.1436	3.34363
Triceps	8 wk	6	5.42905	0.610222	6	24.3783	11.9089	6	28.3625	7.08746
	16 wk	6	2.15855	0.330622	6	19.5793	6.05012	6	25.1761	6.18565
	24 wk	6	1.57333	0.40798	6	15.3032	2.42588	6	15.102	5.38874
Diaphragm	8 wk	6	9.26579	4.80975	6	28.7787	12.2187	6	32.6628	7.12857
	16 wk	6	5.91614	2.48667	6	18.8099	12.7217	6	15.4821	5.9005
	24 wk	6	3.46992	1.43282	5	23.0709	8.32324	6	29.2486	11.1247
Heart	8 wk	6	1.53309	0.498095	ND	ND	ND	6	2.2495	0.364769
	16 wk	6	1.15703	0.213032	ND	ND	ND	6	1.69887	0.67099
	24 wk	6	0.845646	0.19808	ND	ND	ND	6	1.91042	1.30777
Muscle	Comparison			Mean Diff.	95% CI of diff.	Summary	Adjusted p value
Gastrocnemius	8 weeks_Wild type vs. 8 weeks_Sgca-/-			-15.77	-26.29 to -5.247	***	0.0004
Gastrocnemius	8 weeks_Wild type vs. 8 weeks_Sgcd-/-			-18.41	-28.93 to -7.886	****	<0.0001
Gastrocnemius	8 weeks_Wild type vs. 16 weeks_Wild type			7.537	-2.986 to 18.06	ns	0.3441
Gastrocnemius	8 weeks_Wild type vs. 24 weeks_Wild type			7.723	-2.8 to 18.25	ns	0.313
Gastrocnemius	8 weeks_Sgca-/- vs. 8 weeks_Sgcd-/-			-2.64	-13.16 to 7.884	ns	0.9957
Gastrocnemius	8 weeks_Sgca-/- vs. 16 weeks_Sgca-/-			14.09	3.571 to 24.62	**	0.0022
Gastrocnemius	8 weeks_Sgca-/- vs. 24 weeks_Sgca-/-			11.12	0.08073 to 22.15	*	0.0471
Gastrocnemius	8 weeks_Sgcd-/- vs. 16 weeks_Sgcd-/-			12.15	1.625 to 22.67	*	0.0132
Gastrocnemius	8 weeks_Sgcd-/- vs. 24 weeks_Sgcd-/-			11.19	0.6631 to 21.71	*	0.0296
Gastrocnemius	16 weeks_Wild type vs. 16 weeks_Sgca-/-			-9.213	-19.74 to 1.31	ns	0.1286
Gastrocnemius	16 weeks_Wild type vs. 16 weeks_Sgcd-/-			-13.8	-24.32 to -3.275	**	0.003
Gastrocnemius	16 weeks_Wild type vs. 24 weeks_Wild type			0.1858	-10.34 to 10.71	ns	>0.9999
Gastrocnemius	16 weeks_Sgca-/- vs. 16 weeks_Sgcd-/-			-4.585	-15.11 to 5.938	ns	0.8836
Gastrocnemius	16 weeks_Sgca-/- vs. 24 weeks_Sgca-/-			-2.977	-14.01 to 8.06	ns	0.993
Gastrocnemius	16 weeks_Sgcd-/- vs. 24 weeks_Sgcd-/-			-0.9621	-11.49 to 9.561	ns	>0.9999
Gastrocnemius	24 weeks_Wild type vs. 24 weeks_Sgca-/-			-12.38	-23.41 to -1.339	*	0.0178
Gastrocnemius	24 weeks_Wild type vs. 24 weeks_Sgcd-/-			-14.95	-25.47 to -4.423	***	0.001
Gastrocnemius	24 weeks_Sgca-/- vs. 24 weeks_Sgcd-/-			-2.571	-13.61 to 8.466	ns	0.9974
Quadriceps	8 weeks_Wild type vs. 8 weeks_Sgca-/-			-9.663	-18.37 to -0.9594	*	0.0196
Quadriceps	8 weeks_Wild type vs. 8 weeks_Sgcd-/-			-8.193	-17.32 to 0.9352	ns	0.1099
Quadriceps	8 weeks_Wild type vs. 16 weeks_Wild type			3.222	-5.481 to 11.93	ns	0.9506
Quadriceps	8 weeks_Wild type vs. 24 weeks_Wild type			4.379	-4.324 to 13.08	ns	0.7774
Quadriceps	8 weeks_Sgca-/- vs. 8 weeks_Sgcd-/-			1.47	-7.659 to 10.6	ns	0.9998
Quadriceps	8 weeks_Sgca-/- vs. 16 weeks_Sgca-/-			7.722	-0.9815 to 16.43	ns	0.1184
Quadriceps	8 weeks_Sgca-/- vs. 24 weeks_Sgca-/-			3.653	-5.051 to 12.36	ns	0.9035
Quadriceps	8 weeks_Sgcd-/- vs. 16 weeks_Sgcd-/-			1.577	-7.551 to 10.71	ns	0.9997
Quadriceps	8 weeks_Sgcd-/- vs. 24 weeks_Sgcd-/-			3.376	-5.753 to 12.5	ns	0.951
Quadriceps	16 weeks_Wild type vs. 16 weeks_Sgca-/-			-5.163	-13.87 to 3.541	ns	0.5948
Quadriceps	16 weeks_Wild type vs. 16 weeks_Sgcd-/-			-9.838	-18.54 to -1.135	*	0.0164
Quadriceps	16 weeks_Wild type vs. 24 weeks_Wild type			1.157	-7.546 to 9.861	ns	>0.9999
Quadriceps	16 weeks_Sgca-/- vs. 16 weeks_Sgcd-/-			-4.675	-13.38 to 4.028	ns	0.7121
Quadriceps	16 weeks_Sgca-/- vs. 24 weeks_Sgca-/-			-4.069	-12.77 to 4.634	ns	0.8379
Quadriceps	16 weeks_Sgcd-/- vs. 24 weeks_Sgcd-/-			1.799	-6.905 to 10.5	ns	0.9989
Quadriceps	24 weeks_Wild type vs. 24 weeks_Sgca-/-			-10.39	-19.09 to -1.686	**	0.0092
Quadriceps	24 weeks_Wild type vs. 24 weeks_Sgcd-/-			-9.197	-17.9 to -0.4932	*	0.0312
Quadriceps	24 weeks_Sgca-/- vs. 24 weeks_Sgcd-/-			1.193	-7.511 to 9.896	ns	>0.9999
Triceps	8 weeks_Wild type vs. 8 weeks_Sgca-/-			-18.95	-29.85 to -8.047	****	<0.0001
Triceps	8 weeks_Wild type vs. 8 weeks_Sgcd-/-			-22.93	-33.84 to -12.03	****	<0.0001
Triceps	8 weeks_Wild type vs. 16 weeks_Wild type			3.271	-7.632 to 14.17	ns	0.9862
Triceps	8 weeks_Wild type vs. 24 weeks_Wild type			3.856	-7.046 to 14.76	ns	0.9623
Triceps	8 weeks_Sgca-/- vs. 8 weeks_Sgcd-/-			-3.984	-14.89 to 6.918	ns	0.9545
Triceps	8 weeks_Sgca-/- vs. 16 weeks_Sgca-/-			4.799	-6.103 to 15.7	ns	0.8786
Triceps	8 weeks_Sgca-/- vs. 24 weeks_Sgca-/-			9.075	-1.827 to 19.98	ns	0.1729
Triceps	8 weeks_Sgcd-/- vs. 16 weeks_Sgcd-/-			3.186	-7.716 to 14.09	ns	0.9883
Triceps	8 weeks_Sgcd-/- vs. 24 weeks_Sgcd-/-			13.26	2.358 to 24.16	**	0.0074
Triceps	16 weeks_Wild type vs. 16 weeks_Sgca-/-			-17.42	-28.32 to -6.519	***	0.0002
Triceps	16 weeks_Wild type vs. 16 weeks_Sgcd-/-			-23.02	-33.92 to -12.12	****	<0.0001
Triceps	16 weeks_Wild type vs. 24 weeks_Wild type			0.5852	-10.32 to 11.49	ns	>0.9999
Triceps	16 weeks_Sgca-/- vs. 16 weeks_Sgcd-/-			-5.597	-16.5 to 5.305	ns	0.7596
Triceps	16 weeks_Sgca-/- vs. 24 weeks_Sgca-/-			4.276	-6.626 to 15.18	ns	0.9327
Triceps	16 weeks_Sgcd-/- vs. 24 weeks_Sgcd-/-			10.07	-0.828 to 20.98	ns	0.0905
Triceps	24 weeks_Wild type vs. 24 weeks_Sgca-/-			-13.73	-24.63 to -2.828	**	0.0049
Triceps	24 weeks_Wild type vs. 24 weeks_Sgcd-/-			-13.53	-24.43 to -2.627	**	0.0058
Triceps	24 weeks_Sgca-/- vs. 24 weeks_Sgcd-/-			0.2012	-10.7 to 11.1	ns	>0.9999
Diaphragm	8 weeks_Wild type vs. 8 weeks_Sgca-/-			-19.51	-35.15 to -3.873	**	0.0055
Diaphragm	8 weeks_Wild type vs. 8 weeks_Sgcd-/-			-23.4	-39.04 to -7.757	***	0.0005
Diaphragm	8 weeks_Wild type vs. 16 weeks_Wild type			3.35	-12.29 to 18.99	ns	0.9986
Diaphragm	8 weeks_Wild type vs. 24 weeks_Wild type			5.796	-9.844 to 21.44	ns	0.9504
Diaphragm	8 weeks_Sgca-/- vs. 8 weeks_Sgcd-/-			-3.884	-19.52 to 11.76	ns	0.996
Diaphragm	8 weeks_Sgca-/- vs. 16 weeks_Sgca-/-			9.969	-5.671 to 25.61	ns	0.5003
Diaphragm	8 weeks_Sgca-/- vs. 24 weeks_Sgca-/-			5.708	-10.7 to 22.11	ns	0.9654
Diaphragm	8 weeks_Sgcd-/- vs. 16 weeks_Sgcd-/-			17.18	1.541 to 32.82	*	0.0217
Diaphragm	8 weeks_Sgcd-/- vs. 24 weeks_Sgcd-/-			3.414	-12.23 to 19.05	ns	0.9984
Diaphragm	16 weeks_Wild type vs. 16 weeks_Sgca-/-			-12.89	-28.53 to 2.746	ns	0.1818
Diaphragm	16 weeks_Wild type vs. 16 weeks_Sgcd-/-			-9.566	-25.21 to 6.074	ns	0.5552
Diaphragm	16 weeks_Wild type vs. 24 weeks_Wild type			2.446	-13.19 to 18.09	ns	0.9999
Diaphragm	16 weeks_Sgca-/- vs. 16 weeks_Sgcd-/-			3.328	-12.31 to 18.97	ns	0.9986
Diaphragm	16 weeks_Sgca-/- vs. 24 weeks_Sgca-/-			-4.261	-20.66 to 12.14	ns	0.9946
Diaphragm	16 weeks_Sgcd-/- vs. 24 weeks_Sgcd-/-			-13.77	-29.41 to 1.873	ns	0.1244
Diaphragm	24 weeks_Wild type vs. 24 weeks_Sgca-/-			-19.6	-36 to -3.198	**	0.0091
Diaphragm	24 weeks_Wild type vs. 24 weeks_Sgcd-/-			-25.78	-41.42 to -10.14	****	<0.0001
Diaphragm	24 weeks_Sgca-/- vs. 24 weeks_Sgcd-/-			-6.178	-22.58 to 10.23	ns	0.9457
Heart	8 weeks_Wild type vs. 8 weeks_Sgcd-/-			-0.7164	-1.878 to 0.4454	ns	0.4359
Heart	8 weeks_Wild type vs. 16 weeks_Wild type			0.3761	-0.7858 to 1.538	ns	0.9193
Heart	8 weeks_Wild type vs. 24 weeks_Wild type			0.6874	-0.4744 to 1.849	ns	0.481
Heart	8 weeks_Sgcd-/- vs. 16 weeks_Sgcd-/-			0.5506	-0.6112 to 1.712	ns	0.7022
Heart	8 weeks_Sgcd-/- vs. 24 weeks_Sgcd-/-			0.3391	-0.8227 to 1.501	ns	0.9465
Heart	16 weeks_Wild type vs. 16 weeks_Sgcd-/-			-0.5418	-1.704 to 0.62	ns	0.7158
Heart	16 weeks_Wild type vs. 24 weeks_Wild type			0.3114	-0.8504 to 1.473	ns	0.9624
Heart	16 weeks_Sgcd-/- vs. 24 weeks_Sgcd-/-			-0.2115	-1.373 to 0.9503	ns	0.9932
Heart	24 weeks_Wild type vs. 24 weeks_Sgcd-/-			-1.065	-2.227 to 0.09703	ns	0.0873
Ctgf		Wild type			Sgca-/-			Sgcd-/-
		N	Avg	SD	N	Avg	SD	N	Avg	SD
Gastrocnemius	8 wk	6	2.96057	0.943153	6	3.25882	1.20013	6	5.30518	1.71652
	16 wk	6	3.19453	0.831778	6	4.09604	1.0398	6	3.02256	0.890843
	24 wk	6	2.07271	0.3973	5	4.3278	2.06507	6	6.73817	2.63748
Quadriceps	8 wk	6	11.2801	4.05748	6	18.4782	8.87479	5	27.7066	12.581
	16 wk	6	9.58936	3.01896	6	11.8592	4.54717	6	13.6659	3.67563
	24 wk	6	5.46816	2.13965	6	10.7657	4.50757	6	20.0896	6.05912
Triceps	8 wk	6	7.01459	3.5194	6	13.4765	8.23536	6	19.3476	6.85588
	16 wk	6	6.88364	2.02081	6	14.5338	4.92501	6	13.3063	2.63205
	24 wk	6	5.63765	1.56835	6	13.9195	7.15287	6	23.2819	8.24618
Diaphragm	8 wk	6	4.49085	2.58927	6	7.97633	4.64476	6	16.7551	9.32221
	16 wk	6	4.79909	2.1151	6	4.8946	1.8997	6	4.37585	1.98007
	24 wk	5	3.72368	1.35758	5	12.0113	9.09442	6	10.354	4.16978
Heart	8 wk	6	2.83741	0.838784	ND	ND	ND	6	5.8152	1.97278
	16 wk	6	3.07802	0.626987	ND	ND	ND	6	3.93752	1.51552
	24 wk	6	1.667	0.502553	ND	ND	ND	6	4.97214	1.83326
Muscle	Comparison			Mean Diff.	95% CI of diff.	Summary	Adjusted p value
Gastrocnemius	8 weeks_Wild type vs. 8 weeks_Sgca-/-			-0.2983	-3.018 to 2.422	ns	>0.9999
Gastrocnemius	8 weeks_Wild type vs. 8 weeks_Sgcd-/-			-2.345	-5.065 to 0.3753	ns	0.1413
Gastrocnemius	8 weeks_Wild type vs. 16 weeks_Wild type			-0.234	-2.954 to 2.486	ns	>0.9999
Gastrocnemius	8 weeks_Wild type vs. 24 weeks_Wild type			0.8879	-1.832 to 3.608	ns	0.9764
Gastrocnemius	8 weeks_Sgca-/- vs. 8 weeks_Sgcd-/-			-2.046	-4.766 to 0.6736	ns	0.2824
Gastrocnemius	8 weeks_Sgca-/- vs. 16 weeks_Sgca-/-			-0.8372	-3.557 to 1.883	ns	0.9836
Gastrocnemius	8 weeks_Sgca-/- vs. 24 weeks_Sgca-/-			-1.069	-3.922 to 1.784	ns	0.9472
Gastrocnemius	8 weeks_Sgcd-/- vs. 16 weeks_Sgcd-/-			2.283	-0.4373 to 5.003	ns	0.1649
Gastrocnemius	8 weeks_Sgcd-/- vs. 24 weeks_Sgcd-/-			-1.433	-4.153 to 1.287	ns	0.7325
Gastrocnemius	16 weeks_Wild type vs. 16 weeks_Sgca-/-			-0.9015	-3.621 to 1.818	ns	0.9741
Gastrocnemius	16 weeks_Wild type vs. 16 weeks_Sgcd-/-			0.172	-2.548 to 2.892	ns	>0.9999
Gastrocnemius	16 weeks_Wild type vs. 24 weeks_Wild type			1.122	-1.598 to 3.842	ns	0.9117
Gastrocnemius	16 weeks_Sgca-/- vs. 16 weeks_Sgcd-/-			1.073	-1.646 to 3.793	ns	0.9299
Gastrocnemius	16 weeks_Sgca-/- vs. 24 weeks_Sgca-/-			-0.2318	-3.084 to 2.621	ns	>0.9999
Gastrocnemius	16 weeks_Sgcd-/- vs. 24 weeks_Sgcd-/-			-3.716	-6.436 to -0.9957	**	0.0017
Gastrocnemius	24 weeks_Wild type vs. 24 weeks_Sgca-/-			-2.255	-5.108 to 0.5976	ns	0.2253
Gastrocnemius	24 weeks_Wild type vs. 24 weeks_Sgcd-/-			-4.665	-7.385 to -1.946	****	<0.0001
Gastrocnemius	24 weeks_Sgca-/- vs. 24 weeks_Sgcd-/-			-2.41	-5.263 to 0.4423	ns	0.1587
Quadriceps	8 weeks_Wild type vs. 8 weeks_Sgca-/-			-7.198	-18.67 to 4.274	ns	0.5214
Quadriceps	8 weeks_Wild type vs. 8 weeks_Sgcd-/-			-16.43	-28.46 to -4.395	**	0.0017
Quadriceps	8 weeks_Wild type vs. 16 weeks_Wild type			1.691	-9.781 to 13.16	ns	>0.9999
Quadriceps	8 weeks_Wild type vs. 24 weeks_Wild type			5.812	-5.66 to 17.28	ns	0.771
Quadriceps	8 weeks_Sgca-/- vs. 8 weeks_Sgcd-/-			-9.228	-21.26 to 2.803	ns	0.2594
Quadriceps	8 weeks_Sgca-/- vs. 16 weeks_Sgca-/-			6.619	-4.853 to 18.09	ns	0.6295
Quadriceps	8 weeks_Sgca-/- vs. 24 weeks_Sgca-/-			7.713	-3.759 to 19.18	ns	0.4282
Quadriceps	8 weeks_Sgcd-/- vs. 16 weeks_Sgcd-/-			14.04	2.009 to 26.07	*	0.0117
Quadriceps	8 weeks_Sgcd-/- vs. 24 weeks_Sgcd-/-			7.617	-4.415 to 19.65	ns	0.5095
Quadriceps	16 weeks_Wild type vs. 16 weeks_Sgca-/-			-2.27	-13.74 to 9.202	ns	0.9992
Quadriceps	16 weeks_Wild type vs. 16 weeks_Sgcd-/-			-4.077	-15.55 to 7.395	ns	0.9609
Quadriceps	16 weeks_Wild type vs. 24 weeks_Wild type			4.121	-7.351 to 15.59	ns	0.9584
Quadriceps	16 weeks_Sgca-/- vs. 16 weeks_Sgcd-/-			-1.807	-13.28 to 9.665	ns	0.9998
Quadriceps	16 weeks_Sgca-/- vs. 24 weeks_Sgca-/-			1.094	-10.38 to 12.57	ns	>0.9999
Quadriceps	16 weeks_Sgcd-/- vs. 24 weeks_Sgcd-/-			-6.424	-17.9 to 5.048	ns	0.6654
Quadriceps	24 weeks_Wild type vs. 24 weeks_Sgca-/-			-5.298	-16.77 to 6.174	ns	0.8468
Quadriceps	24 weeks_Wild type vs. 24 weeks_Sgcd-/-			-14.62	-26.09 to -3.15	**	0.0042
Quadriceps	24 weeks_Sgca-/- vs. 24 weeks_Sgcd-/-			-9.324	-20.8 to 2.148	ns	0.196
Triceps	8 weeks_Wild type vs. 8 weeks_Sgca-/-			-6.462	-17.03 to 4.104	ns	0.5566
Triceps	8 weeks_Wild type vs. 8 weeks_Sgcd-/-			-12.33	-22.9 to -1.768	*	0.0116
Triceps	8 weeks_Wild type vs. 16 weeks_Wild type			0.131	-10.43 to 10.7	ns	>0.9999
Triceps	8 weeks_Wild type vs. 24 weeks_Wild type			1.377	-9.189 to 11.94	ns	>0.9999
Triceps	8 weeks_Sgca-/- vs. 8 weeks_Sgcd-/-			-5.871	-16.44 to 4.694	ns	0.6755
Triceps	8 weeks_Sgca-/- vs. 16 weeks_Sgca-/-			-1.057	-11.62 to 9.508	ns	>0.9999
Triceps	8 weeks_Sgca-/- vs. 24 weeks_Sgca-/-			-0.443	-11.01 to 10.12	ns	>0.9999
Triceps	8 weeks_Sgcd-/- vs. 16 weeks_Sgcd-/-			6.041	-4.524 to 16.61	ns	0.6418
Triceps	8 weeks_Sgcd-/- vs. 24 weeks_Sgcd-/-			-3.934	-14.5 to 6.631	ns	0.9494
Triceps	16 weeks_Wild type vs. 16 weeks_Sgca-/-			-7.65	-18.22 to 2.915	ns	0.3311
Triceps	16 weeks_Wild type vs. 16 weeks_Sgcd-/-			-6.423	-16.99 to 4.143	ns	0.5646
Triceps	16 weeks_Wild type vs. 24 weeks_Wild type			1.246	-9.32 to 11.81	ns	>0.9999
Triceps	16 weeks_Sgca-/- vs. 16 weeks_Sgcd-/-			1.227	-9.338 to 11.79	ns	>0.9999
Triceps	16 weeks_Sgca-/- vs. 24 weeks_Sgca-/-			0.6143	-9.951 to 11.18	ns	>0.9999
Triceps	16 weeks_Sgcd-/- vs. 24 weeks_Sgcd-/-			-9.976	-20.54 to 0.5899	ns	0.0777
Triceps	24 weeks_Wild type vs. 24 weeks_Sgca-/-			-8.282	-18.85 to 2.284	ns	0.2353
Triceps	24 weeks_Wild type vs. 24 weeks_Sgcd-/-			-17.64	-28.21 to -7.079	****	<0.0001
Triceps	24 weeks_Sgca-/- vs. 24 weeks_Sgcd-/-			-9.362	-19.93 to 1.203	ns	0.1195
Diaphragm	8 weeks_Wild type vs. 8 weeks_Sgca-/-			-3.485	-12.85 to 5.877	ns	0.9486
Diaphragm	8 weeks_Wild type vs. 8 weeks_Sgcd-/-			-12.26	-21.63 to -2.902	**	0.003
Diaphragm	8 weeks_Wild type vs. 16 weeks_Wild type			-0.3082	-9.671 to 9.054	ns	>0.9999
Diaphragm	8 weeks_Wild type vs. 24 weeks_Wild type			0.7672	-9.052 to 10.59	ns	>0.9999
Diaphragm	8 weeks_Sgca-/- vs. 8 weeks_Sgcd-/-			-8.779	-18.14 to 0.5838	ns	0.0815
Diaphragm	8 weeks_Sgca-/- vs. 16 weeks_Sgca-/-			3.082	-6.281 to 12.44	ns	0.9749
Diaphragm	8 weeks_Sgca-/- vs. 24 weeks_Sgca-/-			-4.035	-13.85 to 5.785	ns	0.9127
Diaphragm	8 weeks_Sgcd-/- vs. 16 weeks_Sgcd-/-			12.38	3.017 to 21.74	**	0.0027
Diaphragm	8 weeks_Sgcd-/- vs. 24 weeks_Sgcd-/-			6.401	-2.961 to 15.76	ns	0.4045
Diaphragm	16 weeks_Wild type vs. 16 weeks_Sgca-/-			-0.09551	-9.458 to 9.267	ns	>0.9999
Diaphragm	16 weeks_Wild type vs. 16 weeks_Sgcd-/-			0.4232	-8.939 to 9.786	ns	>0.9999
Diaphragm	16 weeks_Wild type vs. 24 weeks_Wild type			1.075	-8.744 to 10.9	ns	>0.9999
Diaphragm	16 weeks_Sgca-/- vs. 16 weeks_Sgcd-/-			0.5188	-8.844 to 9.881	ns	>0.9999
Diaphragm	16 weeks_Sgca-/- vs. 24 weeks_Sgca-/-			-7.117	-16.94 to 2.703	ns	0.328
Diaphragm	16 weeks_Sgcd-/- vs. 24 weeks_Sgcd-/-			-5.978	-15.34 to 3.385	ns	0.4967
Diaphragm	24 weeks_Wild type vs. 24 weeks_Sgca-/-			-8.288	-18.54 to 1.969	ns	0.2014
Diaphragm	24 weeks_Wild type vs. 24 weeks_Sgcd-/-			-6.63	-16.45 to 3.189	ns	0.4213
Diaphragm	24 weeks_Sgca-/- vs. 24 weeks_Sgcd-/-			1.657	-8.162 to 11.48	ns	0.9997
Heart	8 weeks_Wild type vs. 8 weeks_Sgcd-/-			-2.978	-5.345 to -0.611	**	0.0073
Heart	8 weeks_Wild type vs. 16 weeks_Wild type			-0.2406	-2.607 to 2.126	ns	0.9996
Heart	8 weeks_Wild type vs. 24 weeks_Wild type			1.17	-1.196 to 3.537	ns	0.6643
Heart	8 weeks_Sgcd-/- vs. 16 weeks_Sgcd-/-			1.878	-0.4891 to 4.244	ns	0.1839
Heart	8 weeks_Sgcd-/- vs. 24 weeks_Sgcd-/-			0.8431	-1.524 to 3.21	ns	0.8841
Heart	16 weeks_Wild type vs. 16 weeks_Sgcd-/-			-0.8595	-3.226 to 1.507	ns	0.8756
Heart	16 weeks_Wild type vs. 24 weeks_Wild type			1.411	-0.9557 to 3.778	ns	0.4728
Heart	16 weeks_Sgcd-/- vs. 24 weeks_Sgcd-/-			-1.035	-3.401 to 1.332	ns	0.7666
Heart	24 weeks_Wild type vs. 24 weeks_Sgcd-/-			-3.305	-5.672 to -0.9384	**	0.0024
Lox		Wild type			Sgca-/-			Sgcd-/-
		N	Avg	SD	N	Avg	SD	N	Avg	SD
Gastrocnemius	8 wk	6	0.815179	0.306466	5	4.03327	1.35375	6	3.9773	2.51407
	16 wk	6	0.797605	0.406914	5	2.8625	0.725528	6	2.56421	0.677182
	24 wk	5	0.498243	0.0898996	5	3.87514	1.45138	6	3.54232	0.659309
Quadriceps	8 wk	6	2.08731	1.11057	6	5.6475	1.25787	5	5.64299	2.68157
	16 wk	6	1.24425	0.543963	6	4.59092	1.86686	6	3.82401	1.39314
	24 wk	6	1.04716	0.565766	6	5.61798	2.40341	6	4.88346	1.18733
Triceps	8 wk	6	0.478085	0.093771	6	5.15058	1.10531	6	4.87973	2.78565
	16 wk	6	0.433163	0.106765	6	3.24073	1.14121	6	3.17034	0.540855
	24 wk	6	0.498682	0.14628	6	4.86326	1.22329	6	3.75007	1.46925
Diaphragm	8 wk	6	1.22814	0.344643	6	3.94812	1.39329	6	3.58589	0.613367
	16 wk	6	1.24507	0.419924	6	2.65571	1.3229	6	3.70538	0.545578
	24 wk	6	1.05414	0.763388	5	3.54202	1.06218	6	4.35511	0.478451
Muscle	Comparison			Mean Diff.	95% CI of diff.	Summary	Adjusted p value
Gastrocnemius	8 weeks_Wild type vs. 8 weeks_Sgca-/-			-3.218	-5.519 to -0.9174	**	0.0013
Gastrocnemius	8 weeks_Wild type vs. 8 weeks_Sgcd-/-			-3.162	-5.356 to -0.9685	***	0.0009
Gastrocnemius	8 weeks_Wild type vs. 16 weeks_Wild type			0.01757	-2.176 to 2.211	ns	>0.9999
Gastrocnemius	8 weeks_Wild type vs. 24 weeks_Wild type			0.3169	-1.984 to 2.618	ns	>0.9999
Gastrocnemius	8 weeks_Sgca-/- vs. 8 weeks_Sgcd-/-			0.05597	-2.245 to 2.357	ns	>0.9999
Gastrocnemius	8 weeks_Sgca-/- vs. 16 weeks_Sgca-/-			1.171	-1.232 to 3.574	ns	0.8022
Gastrocnemius	8 weeks_Sgca-/- vs. 24 weeks_Sgca-/-			0.1581	-2.245 to 2.561	ns	>0.9999
Gastrocnemius	8 weeks_Sgcd-/- vs. 16 weeks_Sgcd-/-			1.413	-0.7805 to 3.607	ns	0.482
Gastrocnemius	8 weeks_Sgcd-/- vs. 24 weeks_Sgcd-/-			0.435	-1.759 to 2.629	ns	0.9991
Gastrocnemius	16 weeks_Wild type vs. 16 weeks_Sgca-/-			-2.065	-4.366 to 0.2358	ns	0.1093
Gastrocnemius	16 weeks_Wild type vs. 16 weeks_Sgcd-/-			-1.767	-3.96 to 0.427	ns	0.2037
Gastrocnemius	16 weeks_Wild type vs. 24 weeks_Wild type			0.2994	-2.001 to 2.6	ns	>0.9999
Gastrocnemius	16 weeks_Sgca-/- vs. 16 weeks_Sgcd-/-			0.2983	-2.002 to 2.599	ns	>0.9999
Gastrocnemius	16 weeks_Sgca-/- vs. 24 weeks_Sgca-/-			-1.013	-3.416 to 1.39	ns	0.8992
Gastrocnemius	16 weeks_Sgcd-/- vs. 24 weeks_Sgcd-/-			-0.9781	-3.172 to 1.216	ns	0.8673
Gastrocnemius	24 weeks_Wild type vs. 24 weeks_Sgca-/-			-3.377	-5.78 to -0.9739	**	0.0012
Gastrocnemius	24 weeks_Wild type vs. 24 weeks_Sgcd-/-			-3.044	-5.345 to -0.7434	**	0.0027
Gastrocnemius	24 weeks_Sgca-/- vs. 24 weeks_Sgcd-/-			0.3328	-1.968 to 2.633	ns	>0.9999
Quadriceps	8 weeks_Wild type vs. 8 weeks_Sgca-/-			-3.56	-6.523 to -0.5974	**	0.0085
Quadriceps	8 weeks_Wild type vs. 8 weeks_Sgcd-/-			-3.556	-6.663 to -0.4482	*	0.0144
Quadriceps	8 weeks_Wild type vs. 16 weeks_Wild type			0.8431	-2.12 to 3.806	ns	0.99
Quadriceps	8 weeks_Wild type vs. 24 weeks_Wild type			1.04	-1.923 to 4.003	ns	0.9636
Quadriceps	8 weeks_Sgca-/- vs. 8 weeks_Sgcd-/-			0.004505	-3.103 to 3.112	ns	>0.9999
Quadriceps	8 weeks_Sgca-/- vs. 16 weeks_Sgca-/-			1.057	-1.906 to 4.019	ns	0.9601
Quadriceps	8 weeks_Sgca-/- vs. 24 weeks_Sgca-/-			0.02952	-2.933 to 2.992	ns	>0.9999
Quadriceps	8 weeks_Sgcd-/- vs. 16 weeks_Sgcd-/-			1.819	-1.288 to 4.926	ns	0.6116
Quadriceps	8 weeks_Sgcd-/- vs. 24 weeks_Sgcd-/-			0.7595	-2.348 to 3.867	ns	0.9964
Quadriceps	16 weeks_Wild type vs. 16 weeks_Sgca-/-			-3.347	-6.31 to -0.3838	*	0.0165
Quadriceps	16 weeks_Wild type vs. 16 weeks_Sgcd-/-			-2.58	-5.543 to 0.3831	ns	0.133
Quadriceps	16 weeks_Wild type vs. 24 weeks_Wild type			0.1971	-2.766 to 3.16	ns	>0.9999
Quadriceps	16 weeks_Sgca-/- vs. 16 weeks_Sgcd-/-			0.7669	-2.196 to 3.73	ns	0.9947
Quadriceps	16 weeks_Sgca-/- vs. 24 weeks_Sgca-/-			-1.027	-3.99 to 1.936	ns	0.9662
Quadriceps	16 weeks_Sgcd-/- vs. 24 weeks_Sgcd-/-			-1.059	-4.022 to 1.903	ns	0.9595
Quadriceps	24 weeks_Wild type vs. 24 weeks_Sgca-/-			-4.571	-7.534 to -1.608	***	0.0003
Quadriceps	24 weeks_Wild type vs. 24 weeks_Sgcd-/-			-3.836	-6.799 to -0.8735	**	0.0035
Quadriceps	24 weeks_Sgca-/- vs. 24 weeks_Sgcd-/-			0.7345	-2.228 to 3.697	ns	0.996
Triceps	8 weeks_Wild type vs. 8 weeks_Sgca-/-			-4.672	-7.041 to -2.304	****	<0.0001
Triceps	8 weeks_Wild type vs. 8 weeks_Sgcd-/-			-4.402	-6.77 to -2.033	****	<0.0001
Triceps	8 weeks_Wild type vs. 16 weeks_Wild type			0.04492	-2.323 to 2.413	ns	>0.9999
Triceps	8 weeks_Wild type vs. 24 weeks_Wild type			-0.0206	-2.389 to 2.348	ns	>0.9999
Triceps	8 weeks_Sgca-/- vs. 8 weeks_Sgcd-/-			0.2709	-2.097 to 2.639	ns	>0.9999
Triceps	8 weeks_Sgca-/- vs. 16 weeks_Sgca-/-			1.91	-0.4583 to 4.278	ns	0.2045
Triceps	8 weeks_Sgca-/- vs. 24 weeks_Sgca-/-			0.2873	-2.081 to 2.655	ns	>0.9999
Triceps	8 weeks_Sgcd-/- vs. 16 weeks_Sgcd-/-			1.709	-0.6588 to 4.078	ns	0.3351
Triceps	8 weeks_Sgcd-/- vs. 24 weeks_Sgcd-/-			1.13	-1.239 to 3.498	ns	0.8237
Triceps	16 weeks_Wild type vs. 16 weeks_Sgca-/-			-2.808	-5.176 to -0.4394	**	0.0098
Triceps	16 weeks_Wild type vs. 16 weeks_Sgcd-/-			-2.737	-5.105 to -0.369	*	0.0129
Triceps	16 weeks_Wild type vs. 24 weeks_Wild type			-0.06552	-2.434 to 2.303	ns	>0.9999
Triceps	16 weeks_Sgca-/- vs. 16 weeks_Sgcd-/-			0.0704	-2.298 to 2.439	ns	>0.9999
Triceps	16 weeks_Sgca-/- vs. 24 weeks_Sgca-/-			-1.623	-3.991 to 0.7456	ns	0.4039
Triceps	16 weeks_Sgcd-/- vs. 24 weeks_Sgcd-/-			-0.5797	-2.948 to 1.788	ns	0.9964
Triceps	24 weeks_Wild type vs. 24 weeks_Sgca-/-			-4.365	-6.733 to -1.996	****	<0.0001
Triceps	24 weeks_Wild type vs. 24 weeks_Sgcd-/-			-3.251	-5.62 to -0.8832	**	0.0016
Triceps	24 weeks_Sgca-/- vs. 24 weeks_Sgcd-/-			1.113	-1.255 to 3.481	ns	0.8349
Diaphragm	8 weeks_Wild type vs. 8 weeks_Sgca-/-			-2.72	-4.322 to -1.118	****	<0.0001
Diaphragm	8 weeks_Wild type vs. 8 weeks_Sgcd-/-			-2.358	-3.96 to -0.7555	***	0.0006
Diaphragm	8 weeks_Wild type vs. 16 weeks_Wild type			-0.01693	-1.619 to 1.585	ns	>0.9999
Diaphragm	8 weeks_Wild type vs. 24 weeks_Wild type			0.174	-1.428 to 1.776	ns	>0.9999
Diaphragm	8 weeks_Sgca-/- vs. 8 weeks_Sgcd-/-			0.3622	-1.24 to 1.965	ns	0.9979
Diaphragm	8 weeks_Sgca-/- vs. 16 weeks_Sgca-/-			1.292	-0.3099 to 2.895	ns	0.2038
Diaphragm	8 weeks_Sgca-/- vs. 24 weeks_Sgca-/-			0.4061	-1.274 to 2.087	ns	0.9967
Diaphragm	8 weeks_Sgcd-/- vs. 16 weeks_Sgcd-/-			-0.1195	-1.722 to 1.483	ns	>0.9999
Diaphragm	8 weeks_Sgcd-/- vs. 24 weeks_Sgcd-/-			-0.7692	-2.372 to 0.8331	ns	0.8177
Diaphragm	16 weeks_Wild type vs. 16 weeks_Sgca-/-			-1.411	-3.013 to 0.1916	ns	0.1242
Diaphragm	16 weeks_Wild type vs. 16 weeks_Sgcd-/-			-2.46	-4.063 to -0.858	***	0.0003
Diaphragm	16 weeks_Wild type vs. 24 weeks_Wild type			0.1909	-1.411 to 1.793	ns	>0.9999
Diaphragm	16 weeks_Sgca-/- vs. 16 weeks_Sgcd-/-			-1.05	-2.652 to 0.5526	ns	0.4633
Diaphragm	16 weeks_Sgca-/- vs. 24 weeks_Sgca-/-			-0.8863	-2.567 to 0.7942	ns	0.7314
Diaphragm	16 weeks_Sgcd-/- vs. 24 weeks_Sgcd-/-			-0.6497	-2.252 to 0.9526	ns	0.9191
Diaphragm	24 weeks_Wild type vs. 24 weeks_Sgca-/-			-2.488	-4.168 to -0.8074	***	0.0005
Diaphragm	24 weeks_Wild type vs. 24 weeks_Sgcd-/-			-3.301	-4.903 to -1.699	****	<0.0001
Diaphragm	24 weeks_Sgca-/- vs. 24 weeks_Sgcd-/-			-0.8131	-2.494 to 0.8674	ns	0.8114
Pdgfrα		Wild type			Sgca-/-			Sgcd-/-
		N	Avg	SD	N	Avg	SD	N	Avg	SD
Gastrocnemius	8 wk	6	0.856158	0.0612406	6	2.11557	0.708136	6	2.15192	0.370812
	16 wk	6	0.758237	0.220462	6	1.5026	0.43977	6	2.54136	0.616553
	24 wk	6	0.53603	0.0868981	6	1.2203	0.280437	6	1.60801	0.177908
Quadriceps	8 wk	6	1.22989	0.426059	6	2.85317	0.247313	5	3.07028	0.939743
	16 wk	6	1.49112	0.507025	6	2.6303	0.661063	6	2.69824	0.702871
	24 wk	6	1.23831	0.519676	6	2.37396	0.538122	6	3.52584	0.629966
Triceps	8 wk	6	1.72402	0.33607	6	3.01441	0.518779	6	3.71099	1.00648
	16 wk	6	1.47041	0.210658	6	4.0854	0.838048	6	3.59582	0.579975
	24 wk	6	2.08488	0.659799	6	5.99718	1.37795	6	5.49201	0.852883
Diaphragm	8 wk	6	1.14785	0.25605	6	1.8583	0.494637	6	1.69206	0.453837
	16 wk	6	1.42181	0.377447	6	1.19915	0.321311	6	2.17512	0.502983
	24 wk	6	1.04329	0.550954	5	1.763	0.476199	6	2.09106	0.607463
Muscle	Comparison			Mean Diff.	95% CI of diff.	Summary	Adjusted p value
Gastrocnemius	8 weeks_Wild type vs. 8 weeks_Sgca-/-			-1.259	-1.996 to -0.5223	****	<0.0001
Gastrocnemius	8 weeks_Wild type vs. 8 weeks_Sgcd-/-			-1.296	-2.033 to -0.5587	****	<0.0001
Gastrocnemius	8 weeks_Wild type vs. 16 weeks_Wild type			0.09792	-0.6392 to 0.835	ns	>0.9999
Gastrocnemius	8 weeks_Wild type vs. 24 weeks_Wild type			0.3201	-0.417 to 1.057	ns	0.8863
Gastrocnemius	8 weeks_Sgca-/- vs. 8 weeks_Sgcd-/-			-0.03635	-0.7734 to 0.7007	ns	>0.9999
Gastrocnemius	8 weeks_Sgca-/- vs. 16 weeks_Sgca-/-			0.613	-0.1241 to 1.35	ns	0.1738
Gastrocnemius	8 weeks_Sgca-/- vs. 24 weeks_Sgca-/-			0.8953	0.1582 to 1.632	**	0.0075
Gastrocnemius	8 weeks_Sgcd-/- vs. 16 weeks_Sgcd-/-			-0.3894	-1.127 to 0.3477	ns	0.7308
Gastrocnemius	8 weeks_Sgcd-/- vs. 24 weeks_Sgcd-/-			0.5439	-0.1932 to 1.281	ns	0.307
Gastrocnemius	16 weeks_Wild type vs. 16 weeks_Sgca-/-			-0.7444	-1.481 to -0.007276	*	0.0461
Gastrocnemius	16 weeks_Wild type vs. 16 weeks_Sgcd-/-			-1.783	-2.52 to -1.046	****	<0.0001
Gastrocnemius	16 weeks_Wild type vs. 24 weeks_Wild type			0.2222	-0.5149 to 0.9593	ns	0.9857
Gastrocnemius	16 weeks_Sgca-/- vs. 16 weeks_Sgcd-/-			-1.039	-1.776 to -0.3017	**	0.0011
Gastrocnemius	16 weeks_Sgca-/- vs. 24 weeks_Sgca-/-			0.2823	-0.4548 to 1.019	ns	0.9409
Gastrocnemius	16 weeks_Sgcd-/- vs. 24 weeks_Sgcd-/-			0.9333	0.1963 to 1.67	**	0.0046
Gastrocnemius	24 weeks_Wild type vs. 24 weeks_Sgca-/-			-0.6843	-1.421 to 0.05281	ns	0.0877
Gastrocnemius	24 weeks_Wild type vs. 24 weeks_Sgcd-/-			-1.072	-1.809 to -0.3349	***	0.0007
Gastrocnemius	24 weeks_Sgca-/- vs. 24 weeks_Sgcd-/-			-0.3877	-1.125 to 0.3494	ns	0.7354
Quadriceps	8 weeks_Wild type vs. 8 weeks_Sgca-/-			-1.623	-2.74 to -0.507	***	0.0007
Quadriceps	8 weeks_Wild type vs. 8 weeks_Sgcd-/-			-1.84	-3.011 to -0.6697	***	0.0002
Quadriceps	8 weeks_Wild type vs. 16 weeks_Wild type			-0.2612	-1.377 to 0.855	ns	0.9973
Quadriceps	8 weeks_Wild type vs. 24 weeks_Wild type			-0.008427	-1.125 to 1.108	ns	>0.9999
Quadriceps	8 weeks_Sgca-/- vs. 8 weeks_Sgcd-/-			-0.2171	-1.388 to 0.9536	ns	0.9995
Quadriceps	8 weeks_Sgca-/- vs. 16 weeks_Sgca-/-			0.2229	-0.8934 to 1.339	ns	0.9991
Quadriceps	8 weeks_Sgca-/- vs. 24 weeks_Sgca-/-			0.4792	-0.637 to 1.595	ns	0.8919
Quadriceps	8 weeks_Sgcd-/- vs. 16 weeks_Sgcd-/-			0.372	-0.7987 to 1.543	ns	0.98
Quadriceps	8 weeks_Sgcd-/- vs. 24 weeks_Sgcd-/-			-0.4556	-1.626 to 0.7152	ns	0.935
Quadriceps	16 weeks_Wild type vs. 16 weeks_Sgca-/-			-1.139	-2.255 to -0.02293	*	0.0423
Quadriceps	16 weeks_Wild type vs. 16 weeks_Sgcd-/-			-1.207	-2.323 to -0.09088	*	0.0252
Quadriceps	16 weeks_Wild type vs. 24 weeks_Wild type			0.2528	-0.8634 to 1.369	ns	0.9979
Quadriceps	16 weeks_Sgca-/- vs. 16 weeks_Sgcd-/-			-0.06794	-1.184 to 1.048	ns	>0.9999
Quadriceps	16 weeks_Sgca-/- vs. 24 weeks_Sgca-/-			0.2563	-0.8599 to 1.373	ns	0.9977
Quadriceps	16 weeks_Sgcd-/- vs. 24 weeks_Sgcd-/-			-0.8276	-1.944 to 0.2887	ns	0.3003
Quadriceps	24 weeks_Wild type vs. 24 weeks_Sgca-/-			-1.136	-2.252 to -0.01939	*	0.0434
Quadriceps	24 weeks_Wild type vs. 24 weeks_Sgcd-/-			-2.288	-3.404 to -1.171	****	<0.0001
Quadriceps	24 weeks_Sgca-/- vs. 24 weeks_Sgcd-/-			-1.152	-2.268 to -0.03563	*	0.0385
Triceps	8 weeks_Wild type vs. 8 weeks_Sgca-/-			-1.29	-2.766 to 0.185	ns	0.1297
Triceps	8 weeks_Wild type vs. 8 weeks_Sgcd-/-			-1.987	-3.462 to -0.5116	**	0.0021
Triceps	8 weeks_Wild type vs. 16 weeks_Wild type			0.2536	-1.222 to 1.729	ns	0.9997
Triceps	8 weeks_Wild type vs. 24 weeks_Wild type			-0.3609	-1.836 to 1.114	ns	0.9964
Triceps	8 weeks_Sgca-/- vs. 8 weeks_Sgcd-/-			-0.6966	-2.172 to 0.7788	ns	0.8316
Triceps	8 weeks_Sgca-/- vs. 16 weeks_Sgca-/-			-1.071	-2.546 to 0.4044	ns	0.3278
Triceps	8 weeks_Sgca-/- vs. 24 weeks_Sgca-/-			-2.983	-4.458 to -1.507	****	<0.0001
Triceps	8 weeks_Sgcd-/- vs. 16 weeks_Sgcd-/-			0.1152	-1.36 to 1.591	ns	>0.9999
Triceps	8 weeks_Sgcd-/- vs. 24 weeks_Sgcd-/-			-1.781	-3.256 to -0.3057	**	0.008
Triceps	16 weeks_Wild type vs. 16 weeks_Sgca-/-			-2.615	-4.09 to -1.14	****	<0.0001
Triceps	16 weeks_Wild type vs. 16 weeks_Sgcd-/-			-2.125	-3.601 to -0.6501	***	0.0008
Triceps	16 weeks_Wild type vs. 24 weeks_Wild type			-0.6145	-2.09 to 0.8609	ns	0.9078
Triceps	16 weeks_Sgca-/- vs. 16 weeks_Sgcd-/-			0.4896	-0.9858 to 1.965	ns	0.9741
Triceps	16 weeks_Sgca-/- vs. 24 weeks_Sgca-/-			-1.912	-3.387 to -0.4364	**	0.0034
Triceps	16 weeks_Sgcd-/- vs. 24 weeks_Sgcd-/-			-1.896	-3.372 to -0.4208	**	0.0038
Triceps	24 weeks_Wild type vs. 24 weeks_Sgca-/-			-3.912	-5.388 to -2.437	****	<0.0001
Triceps	24 weeks_Wild type vs. 24 weeks_Sgcd-/-			-3.407	-4.882 to -1.932	****	<0.0001
Triceps	24 weeks_Sgca-/- vs. 24 weeks_Sgcd-/-			0.5052	-0.9702 to 1.981	ns	0.9688
Diaphragm	8 weeks_Wild type vs. 8 weeks_Sgca-/-			-0.7105	-1.578 to 0.1571	ns	0.1884
Diaphragm	8 weeks_Wild type vs. 8 weeks_Sgcd-/-			-0.5442	-1.412 to 0.3234	ns	0.5218
Diaphragm	8 weeks_Wild type vs. 16 weeks_Wild type			-0.274	-1.142 to 0.5936	ns	0.9807
Diaphragm	8 weeks_Wild type vs. 24 weeks_Wild type			0.1046	-0.763 to 0.9721	ns	>0.9999
Diaphragm	8 weeks_Sgca-/- vs. 8 weeks_Sgcd-/-			0.1662	-0.7013 to 1.034	ns	0.9994
Diaphragm	8 weeks_Sgca-/- vs. 16 weeks_Sgca-/-			0.6592	-0.2084 to 1.527	ns	0.2706
Diaphragm	8 weeks_Sgca-/- vs. 24 weeks_Sgca-/-			0.0953	-0.8146 to 1.005	ns	>0.9999
Diaphragm	8 weeks_Sgcd-/- vs. 16 weeks_Sgcd-/-			-0.4831	-1.351 to 0.3845	ns	0.6719
Diaphragm	8 weeks_Sgcd-/- vs. 24 weeks_Sgcd-/-			-0.399	-1.267 to 0.4686	ns	0.8497
Diaphragm	16 weeks_Wild type vs. 16 weeks_Sgca-/-			0.2227	-0.6449 to 1.09	ns	0.995
Diaphragm	16 weeks_Wild type vs. 16 weeks_Sgcd-/-			-0.7533	-1.621 to 0.1143	ns	0.1353
Diaphragm	16 weeks_Wild type vs. 24 weeks_Wild type			0.3785	-0.4891 to 1.246	ns	0.8829
Diaphragm	16 weeks_Sgca-/- vs. 16 weeks_Sgcd-/-			-0.976	-1.844 to -0.1084	*	0.0172
Diaphragm	16 weeks_Sgca-/- vs. 24 weeks_Sgca-/-			-0.5639	-1.474 to 0.3461	ns	0.538
Diaphragm	16 weeks_Sgcd-/- vs. 24 weeks_Sgcd-/-			0.08406	-0.7835 to 0.9516	ns	>0.9999
Diaphragm	24 weeks_Wild type vs. 24 weeks_Sgca-/-			-0.7197	-1.63 to 0.1902	ns	0.2246
Diaphragm	24 weeks_Wild type vs. 24 weeks_Sgcd-/-			-1.048	-1.915 to -0.1802	**	0.008
Diaphragm	24 weeks_Sgca-/- vs. 24 weeks_Sgcd-/-			-0.3281	-1.238 to 0.5819	ns	0.9575
Ltbp4		Wild type			Sgca-/-			Sgcd-/-
		N	Avg	SD	N	Avg	SD	N	Avg	SD
Gastrocnemius	8 wk	6	10.6901	3.37328	6	9.53521	3.41018	6	11.981	4.77707
	16 wk	6	10.9519	2.46563	6	9.94172	2.07725	6	13.9032	3.42025
	24 wk	6	7.90912	0.857728	6	15.0238	2.23775	6	19.2885	4.90969
Quadriceps	8 wk	6	8.26107	4.55831	6	10.925	7.13687	5	15.3804	6.60574
	16 wk	6	10.2935	3.27573	6	12.7365	4.65368	6	14.6037	2.6949
	24 wk	6	10.4879	3.82809	6	11.666	3.6625	6	14.2516	5.06299
Triceps	8 wk	6	12.7101	3.24358	6	16.2303	4.25321	6	22.2445	5.72311
	16 wk	6	12.384	4.32344	6	19.9952	3.70959	6	31.1042	7.59834
	24 wk	6	14.1455	3.89534	6	30.3631	6.29368	6	32.0375	10.2855
Diaphragm	8 wk	6	17.5564	4.24813	6	10.9815	4.29284	6	18.2035	4.47966
	16 wk	6	16.0847	7.6229	6	7.66147	5.06827	6	9.10964	4.35334
	24 wk	6	14.8833	2.7831	5	17.9883	6.41335	6	26.9082	9.11241
Muscle	Comparison			Mean Diff.	95% CI of diff.	Summary	Adjusted p value
Gastrocnemius	8 weeks_Wild type vs. 8 weeks_Sgca-/-			1.155	-5.043 to 7.353	ns	0.9995
Gastrocnemius	8 weeks_Wild type vs. 8 weeks_Sgcd-/-			-1.291	-7.489 to 4.907	ns	0.9988
Gastrocnemius	8 weeks_Wild type vs. 16 weeks_Wild type			-0.2619	-6.46 to 5.936	ns	>0.9999
Gastrocnemius	8 weeks_Wild type vs. 24 weeks_Wild type			2.781	-3.417 to 8.979	ns	0.8669
Gastrocnemius	8 weeks_Sgca-/- vs. 8 weeks_Sgcd-/-			-2.446	-8.644 to 3.752	ns	0.9305
Gastrocnemius	8 weeks_Sgca-/- vs. 16 weeks_Sgca-/-			-0.4065	-6.605 to 5.792	ns	>0.9999
Gastrocnemius	8 weeks_Sgca-/- vs. 24 weeks_Sgca-/-			-5.489	-11.69 to 0.7095	ns	0.12
Gastrocnemius	8 weeks_Sgcd-/- vs. 16 weeks_Sgcd-/-			-1.922	-8.12 to 4.276	ns	0.9829
Gastrocnemius	8 weeks_Sgcd-/- vs. 24 weeks_Sgcd-/-			-7.308	-13.51 to -1.109	*	0.0105
Gastrocnemius	16 weeks_Wild type vs. 16 weeks_Sgca-/-			1.01	-5.188 to 7.208	ns	0.9998
Gastrocnemius	16 weeks_Wild type vs. 16 weeks_Sgcd-/-			-2.951	-9.149 to 3.247	ns	0.8251
Gastrocnemius	16 weeks_Wild type vs. 24 weeks_Wild type			3.043	-3.155 to 9.241	ns	0.8003
Gastrocnemius	16 weeks_Sgca-/- vs. 16 weeks_Sgcd-/-			-3.961	-10.16 to 2.237	ns	0.4979
Gastrocnemius	16 weeks_Sgca-/- vs. 24 weeks_Sgca-/-			-5.082	-11.28 to 1.116	ns	0.1876
Gastrocnemius	16 weeks_Sgcd-/- vs. 24 weeks_Sgcd-/-			-5.385	-11.58 to 0.8127	ns	0.135
Gastrocnemius	24 weeks_Wild type vs. 24 weeks_Sgca-/-			-7.115	-13.31 to -0.9166	*	0.0139
Gastrocnemius	24 weeks_Wild type vs. 24 weeks_Sgcd-/-			-11.38	-17.58 to -5.181	****	<0.0001
Gastrocnemius	24 weeks_Sgca-/- vs. 24 weeks_Sgcd-/-			-4.265	-10.46 to 1.933	ns	0.3982
Quadriceps	8 weeks_Wild type vs. 8 weeks_Sgca-/-			-2.664	-11.64 to 6.31	ns	0.9869
Quadriceps	8 weeks_Wild type vs. 8 weeks_Sgcd-/-			-7.119	-16.53 to 2.293	ns	0.2759
Quadriceps	8 weeks_Wild type vs. 16 weeks_Wild type			-2.032	-11.01 to 6.942	ns	0.9979
Quadriceps	8 weeks_Wild type vs. 24 weeks_Wild type			-2.227	-11.2 to 6.748	ns	0.996
Quadriceps	8 weeks_Sgca-/- vs. 8 weeks_Sgcd-/-			-4.455	-13.87 to 4.957	ns	0.8287
Quadriceps	8 weeks_Sgca-/- vs. 16 weeks_Sgca-/-			-1.811	-10.79 to 7.163	ns	0.9991
Quadriceps	8 weeks_Sgca-/- vs. 24 weeks_Sgca-/-			-0.741	-9.715 to 8.233	ns	>0.9999
Quadriceps	8 weeks_Sgcd-/- vs. 16 weeks_Sgcd-/-			0.7768	-8.636 to 10.19	ns	>0.9999
Quadriceps	8 weeks_Sgcd-/- vs. 24 weeks_Sgcd-/-			1.129	-8.284 to 10.54	ns	>0.9999
Quadriceps	16 weeks_Wild type vs. 16 weeks_Sgca-/-			-2.443	-11.42 to 6.531	ns	0.9926
Quadriceps	16 weeks_Wild type vs. 16 weeks_Sgcd-/-			-4.31	-13.28 to 4.664	ns	0.8173
Quadriceps	16 weeks_Wild type vs. 24 weeks_Wild type			-0.1944	-9.169 to 8.78	ns	>0.9999
Quadriceps	16 weeks_Sgca-/- vs. 16 weeks_Sgcd-/-			-1.867	-10.84 to 7.107	ns	0.9988
Quadriceps	16 weeks_Sgca-/- vs. 24 weeks_Sgca-/-			1.07	-7.904 to 10.04	ns	>0.9999
Quadriceps	16 weeks_Sgcd-/- vs. 24 weeks_Sgcd-/-			0.352	-8.622 to 9.326	ns	>0.9999
Quadriceps	24 weeks_Wild type vs. 24 weeks_Sgca-/-			-1.178	-10.15 to 7.796	ns	>0.9999
Quadriceps	24 weeks_Wild type vs. 24 weeks_Sgcd-/-			-3.764	-12.74 to 5.211	ns	0.9038
Quadriceps	24 weeks_Sgca-/- vs. 24 weeks_Sgcd-/-			-2.586	-11.56 to 6.389	ns	0.9892
Triceps	8 weeks_Wild type vs. 8 weeks_Sgca-/-			-3.52	-14.59 to 7.554	ns	0.9801
Triceps	8 weeks_Wild type vs. 8 weeks_Sgcd-/-			-9.534	-20.61 to 1.54	ns	0.1426
Triceps	8 weeks_Wild type vs. 16 weeks_Wild type			0.3261	-10.75 to 11.4	ns	>0.9999
Triceps	8 weeks_Wild type vs. 24 weeks_Wild type			-1.435	-12.51 to 9.639	ns	>0.9999
Triceps	8 weeks_Sgca-/- vs. 8 weeks_Sgcd-/-			-6.014	-17.09 to 5.06	ns	0.7014
Triceps	8 weeks_Sgca-/- vs. 16 weeks_Sgca-/-			-3.765	-14.84 to 7.31	ns	0.9701
Triceps	8 weeks_Sgca-/- vs. 24 weeks_Sgca-/-			-14.13	-25.21 to -3.058	**	0.0041
Triceps	8 weeks_Sgcd-/- vs. 16 weeks_Sgcd-/-			-8.86	-19.93 to 2.215	ns	0.213
Triceps	8 weeks_Sgcd-/- vs. 24 weeks_Sgcd-/-			-9.793	-20.87 to 1.281	ns	0.1211
Triceps	16 weeks_Wild type vs. 16 weeks_Sgca-/-			-7.611	-18.69 to 3.463	ns	0.3997
Triceps	16 weeks_Wild type vs. 16 weeks_Sgcd-/-			-18.72	-29.79 to -7.646	****	<0.0001
Triceps	16 weeks_Wild type vs. 24 weeks_Wild type			-1.761	-12.84 to 9.313	ns	0.9998
Triceps	16 weeks_Sgca-/- vs. 16 weeks_Sgcd-/-			-11.11	-22.18 to -0.03456	*	0.0487
Triceps	16 weeks_Sgca-/- vs. 24 weeks_Sgca-/-			-10.37	-21.44 to 0.7065	ns	0.0826
Triceps	16 weeks_Sgcd-/- vs. 24 weeks_Sgcd-/-			-0.9333	-12.01 to 10.14	ns	>0.9999
Triceps	24 weeks_Wild type vs. 24 weeks_Sgca-/-			-16.22	-27.29 to -5.143	***	0.0006
Triceps	24 weeks_Wild type vs. 24 weeks_Sgcd-/-			-17.89	-28.97 to -6.818	***	0.0001
Triceps	24 weeks_Sgca-/- vs. 24 weeks_Sgcd-/-			-1.674	-12.75 to 9.4	ns	0.9999
Diaphragm	8 weeks_Wild type vs. 8 weeks_Sgca-/-			6.575	-4.101 to 17.25	ns	0.5461
Diaphragm	8 weeks_Wild type vs. 8 weeks_Sgcd-/-			-0.6471	-11.32 to 10.03	ns	>0.9999
Diaphragm	8 weeks_Wild type vs. 16 weeks_Wild type			1.472	-9.204 to 12.15	ns	>0.9999
Diaphragm	8 weeks_Wild type vs. 24 weeks_Wild type			2.673	-8.002 to 13.35	ns	0.9958
Diaphragm	8 weeks_Sgca-/- vs. 8 weeks_Sgcd-/-			-7.222	-17.9 to 3.454	ns	0.4199
Diaphragm	8 weeks_Sgca-/- vs. 16 weeks_Sgca-/-			3.32	-7.356 to 14	ns	0.9825
Diaphragm	8 weeks_Sgca-/- vs. 24 weeks_Sgca-/-			-7.007	-18.2 to 4.19	ns	0.5249
Diaphragm	8 weeks_Sgcd-/- vs. 16 weeks_Sgcd-/-			9.094	-1.582 to 19.77	ns	0.1515
Diaphragm	8 weeks_Sgcd-/- vs. 24 weeks_Sgcd-/-			-8.705	-19.38 to 1.971	ns	0.1927
Diaphragm	16 weeks_Wild type vs. 16 weeks_Sgca-/-			8.423	-2.252 to 19.1	ns	0.2273
Diaphragm	16 weeks_Wild type vs. 16 weeks_Sgcd-/-			6.975	-3.7 to 17.65	ns	0.4669
Diaphragm	16 weeks_Wild type vs. 24 weeks_Wild type			1.201	-9.474 to 11.88	ns	>0.9999
Diaphragm	16 weeks_Sgca-/- vs. 16 weeks_Sgcd-/-			-1.448	-12.12 to 9.227	ns	>0.9999
Diaphragm	16 weeks_Sgca-/- vs. 24 weeks_Sgca-/-			-10.33	-21.52 to 0.8698	ns	0.0916
Diaphragm	16 weeks_Sgcd-/- vs. 24 weeks_Sgcd-/-			-17.8	-28.47 to -7.123	****	<0.0001
Diaphragm	24 weeks_Wild type vs. 24 weeks_Sgca-/-			-3.105	-14.3 to 8.092	ns	0.9916
Diaphragm	24 weeks_Wild type vs. 24 weeks_Sgcd-/-			-12.02	-22.7 to -1.349	*	0.017
Diaphragm	24 weeks_Sgca-/- vs. 24 weeks_Sgcd-/-			-8.92	-20.12 to 2.277	ns	0.2169
Pparγ		Wild type			Sgca-/-			Sgcd-/-
		N	Avg	SD	N	Avg	SD	N	Avg	SD
Gastrocnemius	8 wk	6	0.309645	0.125608	6	0.643578	0.190899	6	0.59201	0.101245
	16 wk	6	0.330037	0.0407596	6	0.565903	0.1859	6	0.650637	0.194687
	24 wk	6	0.237602	0.0237851	6	0.578267	0.214514	6	0.542658	0.0796459
Quadriceps	8 wk	6	0.317877	0.0875648	6	0.63431	0.142356	5	0.605072	0.23994
	16 wk	6	0.330802	0.114045	6	0.663585	0.226271	6	0.559872	0.317316
	24 wk	6	0.30029	0.11082	6	0.693338	0.248907	6	0.541237	0.135265
Triceps	8 wk	6	0.553895	0.21454	6	0.823813	0.281536	6	0.64415	0.0957151
	16 wk	6	0.210383	0.066511	6	0.541088	0.161415	6	0.822015	0.317826
	24 wk	6	0.197415	0.0373076	6	0.495868	0.129723	6	0.48563	0.112984
Diaphragm	8 wk	6	0.977477	0.194502	6	1.20971	0.798788	6	0.902387	0.115102
	16 wk	6	0.774423	0.248899	6	0.480908	0.213679	6	0.940045	0.344329
	24 wk	6	0.872545	0.4187	5	0.755948	0.32229	6	0.763393	0.237122
Muscle	Comparison			Mean Diff.	95% CI of diff.	Summary	Adjusted p value
Gastrocnemius	8 weeks_Wild type vs. 8 weeks_Sgca-/-			-0.3339	-0.6068 to -0.06105	**	0.0069
Gastrocnemius	8 weeks_Wild type vs. 8 weeks_Sgcd-/-			-0.2824	-0.5553 to -0.00948	*	0.0375
Gastrocnemius	8 weeks_Wild type vs. 16 weeks_Wild type			-0.02039	-0.2933 to 0.2525	ns	>0.9999
Gastrocnemius	8 weeks_Wild type vs. 24 weeks_Wild type			0.07204	-0.2008 to 0.3449	ns	0.994
Gastrocnemius	8 weeks_Sgca-/- vs. 8 weeks_Sgcd-/-			0.05157	-0.2213 to 0.3245	ns	0.9994
Gastrocnemius	8 weeks_Sgca-/- vs. 16 weeks_Sgca-/-			0.07767	-0.1952 to 0.3506	ns	0.9901
Gastrocnemius	8 weeks_Sgca-/- vs. 24 weeks_Sgca-/-			0.06531	-0.2076 to 0.3382	ns	0.9969
Gastrocnemius	8 weeks_Sgcd-/- vs. 16 weeks_Sgcd-/-			-0.05863	-0.3315 to 0.2143	ns	0.9986
Gastrocnemius	8 weeks_Sgcd-/- vs. 24 weeks_Sgcd-/-			0.04935	-0.2235 to 0.3222	ns	0.9996
Gastrocnemius	16 weeks_Wild type vs. 16 weeks_Sgca-/-			-0.2359	-0.5088 to 0.03702	ns	0.1393
Gastrocnemius	16 weeks_Wild type vs. 16 weeks_Sgcd-/-			-0.3206	-0.5935 to -0.04771	*	0.0109
Gastrocnemius	16 weeks_Wild type vs. 24 weeks_Wild type			0.09244	-0.1805 to 0.3653	ns	0.9707
Gastrocnemius	16 weeks_Sgca-/- vs. 16 weeks_Sgcd-/-			-0.08473	-0.3576 to 0.1882	ns	0.9828
Gastrocnemius	16 weeks_Sgca-/- vs. 24 weeks_Sgca-/-			-0.01236	-0.2852 to 0.2605	ns	>0.9999
Gastrocnemius	16 weeks_Sgcd-/- vs. 24 weeks_Sgcd-/-			0.108	-0.1649 to 0.3809	ns	0.9295
Gastrocnemius	24 weeks_Wild type vs. 24 weeks_Sgca-/-			-0.3407	-0.6136 to -0.06778	**	0.0054
Gastrocnemius	24 weeks_Wild type vs. 24 weeks_Sgcd-/-			-0.3051	-0.5779 to -0.03217	*	0.0182
Gastrocnemius	24 weeks_Sgca-/- vs. 24 weeks_Sgcd-/-			0.03561	-0.2373 to 0.3085	ns	>0.9999
Quadriceps	8 weeks_Wild type vs. 8 weeks_Sgca-/-			-0.3164	-0.6818 to 0.04891	ns	0.1373
Quadriceps	8 weeks_Wild type vs. 8 weeks_Sgcd-/-			-0.2872	-0.6704 to 0.09598	ns	0.287
Quadriceps	8 weeks_Wild type vs. 16 weeks_Wild type			-0.01293	-0.3783 to 0.3524	ns	>0.9999
Quadriceps	8 weeks_Wild type vs. 24 weeks_Wild type			0.01759	-0.3478 to 0.3829	ns	>0.9999
Quadriceps	8 weeks_Sgca-/- vs. 8 weeks_Sgcd-/-			0.02924	-0.3539 to 0.4124	ns	>0.9999
Quadriceps	8 weeks_Sgca-/- vs. 16 weeks_Sgca-/-			-0.02927	-0.3946 to 0.3361	ns	>0.9999
Quadriceps	8 weeks_Sgca-/- vs. 24 weeks_Sgca-/-			-0.05903	-0.4244 to 0.3063	ns	0.9998
Quadriceps	8 weeks_Sgcd-/- vs. 16 weeks_Sgcd-/-			0.0452	-0.338 to 0.4284	ns	>0.9999
Quadriceps	8 weeks_Sgcd-/- vs. 24 weeks_Sgcd-/-			0.06384	-0.3193 to 0.447	ns	0.9998
Quadriceps	16 weeks_Wild type vs. 16 weeks_Sgca-/-			-0.3328	-0.6981 to 0.03256	ns	0.0997
Quadriceps	16 weeks_Wild type vs. 16 weeks_Sgcd-/-			-0.2291	-0.5944 to 0.1363	ns	0.5224
Quadriceps	16 weeks_Wild type vs. 24 weeks_Wild type			0.03051	-0.3348 to 0.3959	ns	>0.9999
Quadriceps	16 weeks_Sgca-/- vs. 16 weeks_Sgcd-/-			0.1037	-0.2616 to 0.4691	ns	0.9902
Quadriceps	16 weeks_Sgca-/- vs. 24 weeks_Sgca-/-			-0.02975	-0.3951 to 0.3356	ns	>0.9999
Quadriceps	16 weeks_Sgcd-/- vs. 24 weeks_Sgcd-/-			0.01864	-0.3467 to 0.384	ns	>0.9999
Quadriceps	24 weeks_Wild type vs. 24 weeks_Sgca-/-			-0.393	-0.7584 to -0.0277	*	0.0265
Quadriceps	24 weeks_Wild type vs. 24 weeks_Sgcd-/-			-0.2409	-0.6063 to 0.1244	ns	0.4542
Quadriceps	24 weeks_Sgca-/- vs. 24 weeks_Sgcd-/-			0.1521	-0.2132 to 0.5174	ns	0.9073
Triceps	8 weeks_Wild type vs. 8 weeks_Sgca-/-			-0.2699	-0.6115 to 0.07165	ns	0.2263
Triceps	8 weeks_Wild type vs. 8 weeks_Sgcd-/-			-0.09026	-0.4318 to 0.2513	ns	0.994
Triceps	8 weeks_Wild type vs. 16 weeks_Wild type			0.3435	0.001942 to 0.6851	*	0.0477
Triceps	8 weeks_Wild type vs. 24 weeks_Wild type			0.3565	0.01491 to 0.698	*	0.0348
Triceps	8 weeks_Sgca-/- vs. 8 weeks_Sgcd-/-			0.1797	-0.1619 to 0.5212	ns	0.7354
Triceps	8 weeks_Sgca-/- vs. 16 weeks_Sgca-/-			0.2827	-0.05884 to 0.6243	ns	0.1783
Triceps	8 weeks_Sgca-/- vs. 24 weeks_Sgca-/-			0.3279	-0.01362 to 0.6695	ns	0.0687
Triceps	8 weeks_Sgcd-/- vs. 16 weeks_Sgcd-/-			-0.1779	-0.5194 to 0.1637	ns	0.7456
Triceps	8 weeks_Sgcd-/- vs. 24 weeks_Sgcd-/-			0.1585	-0.183 to 0.5001	ns	0.8442
Triceps	16 weeks_Wild type vs. 16 weeks_Sgca-/-			-0.3307	-0.6723 to 0.01086	ns	0.0645
Triceps	16 weeks_Wild type vs. 16 weeks_Sgcd-/-			-0.6116	-0.9532 to -0.2701	****	<0.0001
Triceps	16 weeks_Wild type vs. 24 weeks_Wild type			0.01297	-0.3286 to 0.3545	ns	>0.9999
Triceps	16 weeks_Sgca-/- vs. 16 weeks_Sgcd-/-			-0.2809	-0.6225 to 0.06064	ns	0.1846
Triceps	16 weeks_Sgca-/- vs. 24 weeks_Sgca-/-			0.04522	-0.2963 to 0.3868	ns	>0.9999
Triceps	16 weeks_Sgcd-/- vs. 24 weeks_Sgcd-/-			0.3364	-0.005185 to 0.678	ns	0.0565
Triceps	24 weeks_Wild type vs. 24 weeks_Sgca-/-			-0.2985	-0.64 to 0.04312	ns	0.1305
Triceps	24 weeks_Wild type vs. 24 weeks_Sgcd-/-			-0.2882	-0.6298 to 0.05335	ns	0.1603
Triceps	24 weeks_Sgca-/- vs. 24 weeks_Sgcd-/-			0.01024	-0.3313 to 0.3518	ns	>0.9999
Diaphragm	8 weeks_Wild type vs. 8 weeks_Sgca-/-			-0.2322	-0.9361 to 0.4716	ns	0.9748
Diaphragm	8 weeks_Wild type vs. 8 weeks_Sgcd-/-			0.07509	-0.6287 to 0.7789	ns	>0.9999
Diaphragm	8 weeks_Wild type vs. 16 weeks_Wild type			0.2031	-0.5008 to 0.9069	ns	0.9891
Diaphragm	8 weeks_Wild type vs. 24 weeks_Wild type			0.1049	-0.5989 to 0.8087	ns	>0.9999
Diaphragm	8 weeks_Sgca-/- vs. 8 weeks_Sgcd-/-			0.3073	-0.3965 to 1.011	ns	0.8825
Diaphragm	8 weeks_Sgca-/- vs. 16 weeks_Sgca-/-			0.7288	0.02499 to 1.433	*	0.0373
Diaphragm	8 weeks_Sgca-/- vs. 24 weeks_Sgca-/-			0.4538	-0.2844 to 1.192	ns	0.5486
Diaphragm	8 weeks_Sgcd-/- vs. 16 weeks_Sgcd-/-			-0.03766	-0.7415 to 0.6662	ns	>0.9999
Diaphragm	8 weeks_Sgcd-/- vs. 24 weeks_Sgcd-/-			0.139	-0.5648 to 0.8428	ns	0.9992
Diaphragm	16 weeks_Wild type vs. 16 weeks_Sgca-/-			0.2935	-0.4103 to 0.9973	ns	0.9065
Diaphragm	16 weeks_Wild type vs. 16 weeks_Sgcd-/-			-0.1656	-0.8694 to 0.5382	ns	0.9972
Diaphragm	16 weeks_Wild type vs. 24 weeks_Wild type			-0.09812	-0.8019 to 0.6057	ns	>0.9999
Diaphragm	16 weeks_Sgca-/- vs. 16 weeks_Sgcd-/-			-0.4591	-1.163 to 0.2447	ns	0.469
Diaphragm	16 weeks_Sgca-/- vs. 24 weeks_Sgca-/-			-0.275	-1.013 to 0.4631	ns	0.9488
Diaphragm	16 weeks_Sgcd-/- vs. 24 weeks_Sgcd-/-			0.1767	-0.5272 to 0.8805	ns	0.9957
Diaphragm	24 weeks_Wild type vs. 24 weeks_Sgca-/-			0.1166	-0.6216 to 0.8548	ns	0.9998
Diaphragm	24 weeks_Wild type vs. 24 weeks_Sgcd-/-			0.1092	-0.5947 to 0.813	ns	0.9999
Diaphragm	24 weeks_Sgca-/- vs. 24 weeks_Sgcd-/-			-0.007445	-0.7456 to 0.7307	ns	>0.9999
Myh3		Wild type			Sgca-/-			Sgcd-/-
		N	Avg	SD	N	Avg	SD	N	Avg	SD
Gastrocnemius	8 wk	6	0	NA	6	13.395	7.30211	6	14.8665	18.939
	16 wk	6	0	NA	6	3.54895	1.13448	6	6.14173	1.51169
	24 wk	6	0	NA	5	5.87172	2.44593	6	7.26611	3.28813
Quadriceps	8 wk	6	0	NA	6	7.31369	7.7819	5	3.32791	2.43188
	16 wk	6	0	NA	6	1.34073	0.471018	6	2.18682	1.17837
	24 wk	6	0	NA	6	5.17148	3.07595	6	6.35551	5.62765
Triceps	8 wk	6	0	NA	6	7.51487	3.80702	6	10.6101	7.61282
	16 wk	6	0	NA	6	7.45821	5.09564	6	7.2776	2.15199
	24 wk	6	0	NA	6	4.09077	0.928948	6	4.87623	1.82262
Diaphragm	8 wk	6	0	NA	6	6.45839	2.90793	6	4.92931	1.35646
	16 wk	6	0	NA	6	4.23753	2.07862	6	4.33201	2.01146
	24 wk	6	0	NA	5	4.18091	1.60025	6	4.87376	1.8523
Muscle	Comparison			Mean Diff.	95% CI of diff.	Summary	Adjusted p value
Gastrocnemius	8 weeks_Wild type vs. 8 weeks_Sgca-/-			-13.4	-26.57 to -0.2173	*	0.0437
Gastrocnemius	8 weeks_Wild type vs. 8 weeks_Sgcd-/-			-14.87	-28.04 to -1.689	*	0.0167
Gastrocnemius	8 weeks_Wild type vs. 16 weeks_Wild type			0	-13.18 to 13.18	ns	>0.9999
Gastrocnemius	8 weeks_Wild type vs. 24 weeks_Wild type			0	-13.18 to 13.18	ns	>0.9999
Gastrocnemius	8 weeks_Sgca-/- vs. 8 weeks_Sgcd-/-			-1.471	-14.65 to 11.71	ns	>0.9999
Gastrocnemius	8 weeks_Sgca-/- vs. 16 weeks_Sgca-/-			9.846	-3.332 to 23.02	ns	0.2908
Gastrocnemius	8 weeks_Sgca-/- vs. 24 weeks_Sgca-/-			7.523	-6.298 to 21.34	ns	0.6976
Gastrocnemius	8 weeks_Sgcd-/- vs. 16 weeks_Sgcd-/-			8.725	-4.453 to 21.9	ns	0.449
Gastrocnemius	8 weeks_Sgcd-/- vs. 24 weeks_Sgcd-/-			7.6	-5.577 to 20.78	ns	0.63
Gastrocnemius	16 weeks_Wild type vs. 16 weeks_Sgca-/-			-3.549	-16.73 to 9.629	ns	0.9931
Gastrocnemius	16 weeks_Wild type vs. 16 weeks_Sgcd-/-			-6.142	-19.32 to 7.036	ns	0.8402
Gastrocnemius	16 weeks_Wild type vs. 24 weeks_Wild type			0	-13.18 to 13.18	ns	>0.9999
Gastrocnemius	16 weeks_Sgca-/- vs. 16 weeks_Sgcd-/-			-2.593	-15.77 to 10.59	ns	0.9992
Gastrocnemius	16 weeks_Sgca-/- vs. 24 weeks_Sgca-/-			-2.323	-16.14 to 11.5	ns	0.9998
Gastrocnemius	16 weeks_Sgcd-/- vs. 24 weeks_Sgcd-/-			-1.124	-14.3 to 12.05	ns	>0.9999
Gastrocnemius	24 weeks_Wild type vs. 24 weeks_Sgca-/-			-5.872	-19.69 to 7.949	ns	0.8974
Gastrocnemius	24 weeks_Wild type vs. 24 weeks_Sgcd-/-			-7.266	-20.44 to 5.912	ns	0.6831
Gastrocnemius	24 weeks_Sgca-/- vs. 24 weeks_Sgcd-/-			-1.394	-15.22 to 12.43	ns	>0.9999
Quadriceps	8 weeks_Wild type vs. 8 weeks_Sgca-/-			-7.314	-13.91 to -0.7175	*	0.0199
Quadriceps	8 weeks_Wild type vs. 8 weeks_Sgcd-/-			-3.328	-10.25 to 3.59	ns	0.8161
Quadriceps	8 weeks_Wild type vs. 16 weeks_Wild type			0	-6.596 to 6.596	ns	>0.9999
Quadriceps	8 weeks_Wild type vs. 24 weeks_Wild type			0	-6.596 to 6.596	ns	>0.9999
Quadriceps	8 weeks_Sgca-/- vs. 8 weeks_Sgcd-/-			3.986	-2.932 to 10.9	ns	0.6313
Quadriceps	8 weeks_Sgca-/- vs. 16 weeks_Sgca-/-			5.973	-0.6232 to 12.57	ns	0.1037
Quadriceps	8 weeks_Sgca-/- vs. 24 weeks_Sgca-/-			2.142	-4.454 to 8.738	ns	0.9771
Quadriceps	8 weeks_Sgcd-/- vs. 16 weeks_Sgcd-/-			1.141	-5.777 to 8.059	ns	0.9998
Quadriceps	8 weeks_Sgcd-/- vs. 24 weeks_Sgcd-/-			-3.028	-9.946 to 3.89	ns	0.8812
Quadriceps	16 weeks_Wild type vs. 16 weeks_Sgca-/-			-1.341	-7.937 to 5.255	ns	0.999
Quadriceps	16 weeks_Wild type vs. 16 weeks_Sgcd-/-			-2.187	-8.783 to 4.409	ns	0.974
Quadriceps	16 weeks_Wild type vs. 24 weeks_Wild type			0	-6.596 to 6.596	ns	>0.9999
Quadriceps	16 weeks_Sgca-/- vs. 16 weeks_Sgcd-/-			-0.8461	-7.442 to 5.75	ns	>0.9999
Quadriceps	16 weeks_Sgca-/- vs. 24 weeks_Sgca-/-			-3.831	-10.43 to 2.765	ns	0.6214
Quadriceps	16 weeks_Sgcd-/- vs. 24 weeks_Sgcd-/-			-4.169	-10.76 to 2.427	ns	0.5118
Quadriceps	24 weeks_Wild type vs. 24 weeks_Sgca-/-			-5.171	-11.77 to 1.425	ns	0.2344
Quadriceps	24 weeks_Wild type vs. 24 weeks_Sgcd-/-			-6.356	-12.95 to 0.2406	ns	0.0669
Quadriceps	24 weeks_Sgca-/- vs. 24 weeks_Sgcd-/-			-1.184	-7.78 to 5.412	ns	0.9996
Triceps	8 weeks_Wild type vs. 8 weeks_Sgca-/-			-7.515	-14.01 to -1.024	*	0.0127
Triceps	8 weeks_Wild type vs. 8 weeks_Sgcd-/-			-10.61	-17.1 to -4.119	***	0.0001
Triceps	8 weeks_Wild type vs. 16 weeks_Wild type			0	-6.491 to 6.491	ns	>0.9999
Triceps	8 weeks_Wild type vs. 24 weeks_Wild type			0	-6.491 to 6.491	ns	>0.9999
Triceps	8 weeks_Sgca-/- vs. 8 weeks_Sgcd-/-			-3.095	-9.586 to 3.396	ns	0.824
Triceps	8 weeks_Sgca-/- vs. 16 weeks_Sgca-/-			0.05666	-6.434 to 6.548	ns	>0.9999
Triceps	8 weeks_Sgca-/- vs. 24 weeks_Sgca-/-			3.424	-3.067 to 9.915	ns	0.7324
Triceps	8 weeks_Sgcd-/- vs. 16 weeks_Sgcd-/-			3.332	-3.159 to 9.823	ns	0.7595
Triceps	8 weeks_Sgcd-/- vs. 24 weeks_Sgcd-/-			5.734	-0.7572 to 12.22	ns	0.1219
Triceps	16 weeks_Wild type vs. 16 weeks_Sgca-/-			-7.458	-13.95 to -0.9672	*	0.0138
Triceps	16 weeks_Wild type vs. 16 weeks_Sgcd-/-			-7.278	-13.77 to -0.7866	*	0.0177
Triceps	16 weeks_Wild type vs. 24 weeks_Wild type			0	-6.491 to 6.491	ns	>0.9999
Triceps	16 weeks_Sgca-/- vs. 16 weeks_Sgcd-/-			0.1806	-6.31 to 6.672	ns	>0.9999
Triceps	16 weeks_Sgca-/- vs. 24 weeks_Sgca-/-			3.367	-3.124 to 9.858	ns	0.7493
Triceps	16 weeks_Sgcd-/- vs. 24 weeks_Sgcd-/-			2.401	-4.09 to 8.892	ns	0.9512
Triceps	24 weeks_Wild type vs. 24 weeks_Sgca-/-			-4.091	-10.58 to 2.4	ns	0.5168
Triceps	24 weeks_Wild type vs. 24 weeks_Sgcd-/-			-4.876	-11.37 to 1.615	ns	0.285
Triceps	24 weeks_Sgca-/- vs. 24 weeks_Sgcd-/-			-0.7855	-7.276 to 5.706	ns	>0.9999
Diaphragm	8 weeks_Wild type vs. 8 weeks_Sgca-/-			-6.458	-9.577 to -3.34	****	<0.0001
Diaphragm	8 weeks_Wild type vs. 8 weeks_Sgcd-/-			-4.929	-8.048 to -1.811	***	0.0002
Diaphragm	8 weeks_Wild type vs. 16 weeks_Wild type			0	-3.118 to 3.118	ns	>0.9999
Diaphragm	8 weeks_Wild type vs. 24 weeks_Wild type			0	-3.118 to 3.118	ns	>0.9999
Diaphragm	8 weeks_Sgca-/- vs. 8 weeks_Sgcd-/-			1.529	-1.589 to 4.647	ns	0.8002
Diaphragm	8 weeks_Sgca-/- vs. 16 weeks_Sgca-/-			2.221	-0.8974 to 5.339	ns	0.3515
Diaphragm	8 weeks_Sgca-/- vs. 24 weeks_Sgca-/-			2.277	-0.9929 to 5.548	ns	0.3811
Diaphragm	8 weeks_Sgcd-/- vs. 16 weeks_Sgcd-/-			0.5973	-2.521 to 3.716	ns	0.9994
Diaphragm	8 weeks_Sgcd-/- vs. 24 weeks_Sgcd-/-			0.05555	-3.063 to 3.174	ns	>0.9999
Diaphragm	16 weeks_Wild type vs. 16 weeks_Sgca-/-			-4.238	-7.356 to -1.119	**	0.0018
Diaphragm	16 weeks_Wild type vs. 16 weeks_Sgcd-/-			-4.332	-7.45 to -1.214	**	0.0014
Diaphragm	16 weeks_Wild type vs. 24 weeks_Wild type			0	-3.118 to 3.118	ns	>0.9999
Diaphragm	16 weeks_Sgca-/- vs. 16 weeks_Sgcd-/-			-0.09448	-3.213 to 3.024	ns	>0.9999
Diaphragm	16 weeks_Sgca-/- vs. 24 weeks_Sgca-/-			0.05663	-3.214 to 3.327	ns	>0.9999
Diaphragm	16 weeks_Sgcd-/- vs. 24 weeks_Sgcd-/-			-0.5418	-3.66 to 2.576	ns	0.9997
Diaphragm	24 weeks_Wild type vs. 24 weeks_Sgca-/-			-4.181	-7.451 to -0.9105	**	0.0041
Diaphragm	24 weeks_Wild type vs. 24 weeks_Sgcd-/-			-4.874	-7.992 to -1.756	***	0.0002
Diaphragm	24 weeks_Sgca-/- vs. 24 weeks_Sgcd-/-			-0.6929	-3.963 to 2.578	ns	0.9987
MyoG		Wild type			Sgca-/-			Sgcd-/-
		N	Avg	SD	N	Avg	SD	N	Avg	SD
Gastrocnemius	8 wk	6	0.990839	0.289526	6	7.47859	2.61538	6	7.10646	6.39005
	16 wk	6	0.655319	0.129079	6	3.03362	0.396491	6	4.1661	0.571169
	24 wk	6	0.679762	0.24105	5	8.56366	5.42161	6	4.53811	0.719373
Quadriceps	8 wk	6	0.971428	0.306588	6	8.48177	2.29556	5	5.67922	1.43948
	16 wk	6	1.37345	1.5539	6	3.1566	0.984022	6	4.69663	1.61883
	24 wk	6	0.740319	0.367055	6	15.2387	9.33656	6	7.18292	3.10512
Triceps	8 wk	6	0.613811	0.16314	6	8.20639	3.40076	6	10.7789	7.29332
	16 wk	6	0.447116	0.0844525	6	6.3913	1.72627	6	6.90161	1.43289
	24 wk	6	0.298475	0.0953022	6	3.78375	0.544638	6	4.97944	1.57898
Diaphragm	8 wk	6	0.746351	0.121847	6	10.8553	2.63628	6	14.0713	3.54246
	16 wk	6	0.72179	0.166547	6	11.4218	3.06946	6	11.2286	3.85096
	24 wk	6	0.620109	0.154099	5	8.5921	2.25064	6	11.2311	2.08494
Muscle	Comparison			Mean Diff.	95% CI of diff.	Summary	Adjusted p value
Gastrocnemius	8 weeks_Wild type vs. 8 weeks_Sgca-/-			-6.488	-11.89 to -1.09	**	0.0085
Gastrocnemius	8 weeks_Wild type vs. 8 weeks_Sgcd-/-			-6.116	-11.51 to -0.7177	*	0.016
Gastrocnemius	8 weeks_Wild type vs. 16 weeks_Wild type			0.3355	-5.062 to 5.733	ns	>0.9999
Gastrocnemius	8 weeks_Wild type vs. 24 weeks_Wild type			0.3111	-5.087 to 5.709	ns	>0.9999
Gastrocnemius	8 weeks_Sgca-/- vs. 8 weeks_Sgcd-/-			0.3721	-5.026 to 5.77	ns	>0.9999
Gastrocnemius	8 weeks_Sgca-/- vs. 16 weeks_Sgca-/-			4.445	-0.953 to 9.843	ns	0.1829
Gastrocnemius	8 weeks_Sgca-/- vs. 24 weeks_Sgca-/-			-1.085	-6.746 to 4.576	ns	0.9994
Gastrocnemius	8 weeks_Sgcd-/- vs. 16 weeks_Sgcd-/-			2.94	-2.458 to 8.338	ns	0.6968
Gastrocnemius	8 weeks_Sgcd-/- vs. 24 weeks_Sgcd-/-			2.568	-2.83 to 7.966	ns	0.8247
Gastrocnemius	16 weeks_Wild type vs. 16 weeks_Sgca-/-			-2.378	-7.776 to 3.02	ns	0.8772
Gastrocnemius	16 weeks_Wild type vs. 16 weeks_Sgcd-/-			-3.511	-8.909 to 1.887	ns	0.4731
Gastrocnemius	16 weeks_Wild type vs. 24 weeks_Wild type			-0.02444	-5.422 to 5.373	ns	>0.9999
Gastrocnemius	16 weeks_Sgca-/- vs. 16 weeks_Sgcd-/-			-1.132	-6.53 to 4.265	ns	0.9988
Gastrocnemius	16 weeks_Sgca-/- vs. 24 weeks_Sgca-/-			-5.53	-11.19 to 0.1314	ns	0.0602
Gastrocnemius	16 weeks_Sgcd-/- vs. 24 weeks_Sgcd-/-			-0.372	-5.77 to 5.026	ns	>0.9999
Gastrocnemius	24 weeks_Wild type vs. 24 weeks_Sgca-/-			-7.884	-13.55 to -2.222	**	0.0013
Gastrocnemius	24 weeks_Wild type vs. 24 weeks_Sgcd-/-			-3.858	-9.256 to 1.54	ns	0.3468
Gastrocnemius	24 weeks_Sgca-/- vs. 24 weeks_Sgcd-/-			4.026	-1.636 to 9.687	ns	0.3536
Quadriceps	8 weeks_Wild type vs. 8 weeks_Sgca-/-			-7.51	-14.17 to -0.8552	*	0.0167
Quadriceps	8 weeks_Wild type vs. 8 weeks_Sgcd-/-			-4.708	-11.69 to 2.272	ns	0.4239
Quadriceps	8 weeks_Wild type vs. 16 weeks_Wild type			-0.402	-7.057 to 6.253	ns	>0.9999
Quadriceps	8 weeks_Wild type vs. 24 weeks_Wild type			0.2311	-6.424 to 6.886	ns	>0.9999
Quadriceps	8 weeks_Sgca-/- vs. 8 weeks_Sgcd-/-			2.803	-4.177 to 9.783	ns	0.9232
Quadriceps	8 weeks_Sgca-/- vs. 16 weeks_Sgca-/-			5.325	-1.33 to 11.98	ns	0.2122
Quadriceps	8 weeks_Sgca-/- vs. 24 weeks_Sgca-/-			-6.757	-13.41 to -0.1018	*	0.0441
Quadriceps	8 weeks_Sgcd-/- vs. 16 weeks_Sgcd-/-			0.9826	-5.997 to 7.963	ns	>0.9999
Quadriceps	8 weeks_Sgcd-/- vs. 24 weeks_Sgcd-/-			-1.504	-8.484 to 5.476	ns	0.9985
Quadriceps	16 weeks_Wild type vs. 16 weeks_Sgca-/-			-1.783	-8.438 to 4.872	ns	0.9933
Quadriceps	16 weeks_Wild type vs. 16 weeks_Sgcd-/-			-3.323	-9.978 to 3.332	ns	0.7843
Quadriceps	16 weeks_Wild type vs. 24 weeks_Wild type			0.6331	-6.022 to 7.288	ns	>0.9999
Quadriceps	16 weeks_Sgca-/- vs. 16 weeks_Sgcd-/-			-1.54	-8.195 to 5.115	ns	0.9975
Quadriceps	16 weeks_Sgca-/- vs. 24 weeks_Sgca-/-			-12.08	-18.74 to -5.427	****	<0.0001
Quadriceps	16 weeks_Sgcd-/- vs. 24 weeks_Sgcd-/-			-2.486	-9.141 to 4.169	ns	0.9481
Quadriceps	24 weeks_Wild type vs. 24 weeks_Sgca-/-			-14.5	-21.15 to -7.843	****	<0.0001
Quadriceps	24 weeks_Wild type vs. 24 weeks_Sgcd-/-			-6.443	-13.1 to 0.2125	ns	0.0645
Quadriceps	24 weeks_Sgca-/- vs. 24 weeks_Sgcd-/-			8.056	1.401 to 14.71	**	0.0078
Triceps	8 weeks_Wild type vs. 8 weeks_Sgca-/-			-7.593	-12.93 to -2.251	***	0.001
Triceps	8 weeks_Wild type vs. 8 weeks_Sgcd-/-			-10.17	-15.51 to -4.823	****	<0.0001
Triceps	8 weeks_Wild type vs. 16 weeks_Wild type			0.1667	-5.175 to 5.509	ns	>0.9999
Triceps	8 weeks_Wild type vs. 24 weeks_Wild type			0.3153	-5.027 to 5.657	ns	>0.9999
Triceps	8 weeks_Sgca-/- vs. 8 weeks_Sgcd-/-			-2.573	-7.914 to 2.769	ns	0.8162
Triceps	8 weeks_Sgca-/- vs. 16 weeks_Sgca-/-			1.815	-3.527 to 7.157	ns	0.9702
Triceps	8 weeks_Sgca-/- vs. 24 weeks_Sgca-/-			4.423	-0.9192 to 9.765	ns	0.1781
Triceps	8 weeks_Sgcd-/- vs. 16 weeks_Sgcd-/-			3.877	-1.465 to 9.219	ns	0.328
Triceps	8 weeks_Sgcd-/- vs. 24 weeks_Sgcd-/-			5.8	0.4576 to 11.14	*	0.0243
Triceps	16 weeks_Wild type vs. 16 weeks_Sgca-/-			-5.944	-11.29 to -0.6023	*	0.0191
Triceps	16 weeks_Wild type vs. 16 weeks_Sgcd-/-			-6.454	-11.8 to -1.113	**	0.0079
Triceps	16 weeks_Wild type vs. 24 weeks_Wild type			0.1486	-5.193 to 5.49	ns	>0.9999
Triceps	16 weeks_Sgca-/- vs. 16 weeks_Sgcd-/-			-0.5103	-5.852 to 4.832	ns	>0.9999
Triceps	16 weeks_Sgca-/- vs. 24 weeks_Sgca-/-			2.608	-2.734 to 7.949	ns	0.8051
Triceps	16 weeks_Sgcd-/- vs. 24 weeks_Sgcd-/-			1.922	-3.42 to 7.264	ns	0.9583
Triceps	24 weeks_Wild type vs. 24 weeks_Sgca-/-			-3.485	-8.827 to 1.857	ns	0.47
Triceps	24 weeks_Wild type vs. 24 weeks_Sgcd-/-			-4.681	-10.02 to 0.6609	ns	0.1282
Triceps	24 weeks_Sgca-/- vs. 24 weeks_Sgcd-/-			-1.196	-6.538 to 4.146	ns	0.9981
Diaphragm	8 weeks_Wild type vs. 8 weeks_Sgca-/-			-10.11	-14.69 to -5.523	****	<0.0001
Diaphragm	8 weeks_Wild type vs. 8 weeks_Sgcd-/-			-13.32	-17.91 to -8.739	****	<0.0001
Diaphragm	8 weeks_Wild type vs. 16 weeks_Wild type			0.02456	-4.561 to 4.61	ns	>0.9999
Diaphragm	8 weeks_Wild type vs. 24 weeks_Wild type			0.1262	-4.46 to 4.712	ns	>0.9999
Diaphragm	8 weeks_Sgca-/- vs. 8 weeks_Sgcd-/-			-3.216	-7.802 to 1.37	ns	0.3718
Diaphragm	8 weeks_Sgca-/- vs. 16 weeks_Sgca-/-			-0.5665	-5.152 to 4.019	ns	>0.9999
Diaphragm	8 weeks_Sgca-/- vs. 24 weeks_Sgca-/-			2.263	-2.546 to 7.073	ns	0.8332
Diaphragm	8 weeks_Sgcd-/- vs. 16 weeks_Sgcd-/-			2.843	-1.743 to 7.429	ns	0.5375
Diaphragm	8 weeks_Sgcd-/- vs. 24 weeks_Sgcd-/-			2.84	-1.746 to 7.426	ns	0.5387
Diaphragm	16 weeks_Wild type vs. 16 weeks_Sgca-/-			-10.7	-15.29 to -6.114	****	<0.0001
Diaphragm	16 weeks_Wild type vs. 16 weeks_Sgcd-/-			-10.51	-15.09 to -5.921	****	<0.0001
Diaphragm	16 weeks_Wild type vs. 24 weeks_Wild type			0.1017	-4.484 to 4.688	ns	>0.9999
Diaphragm	16 weeks_Sgca-/- vs. 16 weeks_Sgcd-/-			0.1932	-4.393 to 4.779	ns	>0.9999
Diaphragm	16 weeks_Sgca-/- vs. 24 weeks_Sgca-/-			2.83	-1.98 to 7.639	ns	0.6052
Diaphragm	16 weeks_Sgcd-/- vs. 24 weeks_Sgcd-/-			-0.002535	-4.588 to 4.583	ns	>0.9999
Diaphragm	24 weeks_Wild type vs. 24 weeks_Sgca-/-			-7.972	-12.78 to -3.162	****	<0.0001
Diaphragm	24 weeks_Wild type vs. 24 weeks_Sgcd-/-			-10.61	-15.2 to -6.025	****	<0.0001
Diaphragm	24 weeks_Sgca-/- vs. 24 weeks_Sgcd-/-			-2.639	-7.449 to 2.171	ns	0.6887
Stat3		Wild type			Sgca-/-			Sgcd-/-
		N	Avg	SD	N	Avg	SD	N	Avg	SD
Gastrocnemius	8 wk	6	2.46924	0.476531	6	3.49951	0.46533	6	4.19856	0.758392
	16 wk	6	2.6048	0.214476	6	4.11089	0.826024	6	3.77223	0.654356
	24 wk	6	2.4161	0.156307	5	5.49793	2.91173	6	5.01558	1.37723
Quadriceps	8 wk	6	2.81552	1.26058	6	3.37664	0.848357	5	4.71417	1.0945
	16 wk	6	2.21067	0.713938	6	3.54332	0.531063	6	3.63328	0.405781
	24 wk	6	2.46685	0.681668	6	6.66322	3.06349	6	4.53527	1.48176
Triceps	8 wk	6	2.30454	0.561349	6	3.05684	0.244621	6	3.75896	0.543774
	16 wk	6	1.6046	0.33368	6	3.15438	0.432504	6	3.62424	0.22036
	24 wk	6	1.7652	0.434407	6	4.10461	1.63115	6	3.73621	0.757162
Diaphragm	8 wk	6	2.8515	0.737746	6	2.73954	0.623926	6	3.83363	0.738342
	16 wk	6	2.58399	0.82348	6	2.35766	0.806248	6	2.69493	0.381147
	24 wk	6	2.69291	0.966511	5	3.10407	0.908202	6	3.66979	0.280541
Muscle	Comparison			Mean Diff.	95% CI of diff.	Summary	Adjusted p value
Gastrocnemius	8 weeks_Wild type vs. 8 weeks_Sgca-/-			-1.03	-3.123 to 1.063	ns	0.797
Gastrocnemius	8 weeks_Wild type vs. 8 weeks_Sgcd-/-			-1.729	-3.823 to 0.3639	ns	0.1797
Gastrocnemius	8 weeks_Wild type vs. 16 weeks_Wild type			-0.1356	-2.229 to 1.958	ns	>0.9999
Gastrocnemius	8 weeks_Wild type vs. 24 weeks_Wild type			0.05314	-2.04 to 2.146	ns	>0.9999
Gastrocnemius	8 weeks_Sgca-/- vs. 8 weeks_Sgcd-/-			-0.6991	-2.792 to 1.394	ns	0.9729
Gastrocnemius	8 weeks_Sgca-/- vs. 16 weeks_Sgca-/-			-0.6114	-2.705 to 1.482	ns	0.9882
Gastrocnemius	8 weeks_Sgca-/- vs. 24 weeks_Sgca-/-			-1.998	-4.194 to 0.1969	ns	0.1001
Gastrocnemius	8 weeks_Sgcd-/- vs. 16 weeks_Sgcd-/-			0.4263	-1.667 to 2.52	ns	0.999
Gastrocnemius	8 weeks_Sgcd-/- vs. 24 weeks_Sgcd-/-			-0.817	-2.91 to 1.276	ns	0.934
Gastrocnemius	16 weeks_Wild type vs. 16 weeks_Sgca-/-			-1.506	-3.599 to 0.5871	ns	0.3383
Gastrocnemius	16 weeks_Wild type vs. 16 weeks_Sgcd-/-			-1.167	-3.261 to 0.9258	ns	0.67
Gastrocnemius	16 weeks_Wild type vs. 24 weeks_Wild type			0.1887	-1.904 to 2.282	ns	>0.9999
Gastrocnemius	16 weeks_Sgca-/- vs. 16 weeks_Sgcd-/-			0.3387	-1.755 to 2.432	ns	0.9998
Gastrocnemius	16 weeks_Sgca-/- vs. 24 weeks_Sgca-/-			-1.387	-3.582 to 0.8083	ns	0.5122
Gastrocnemius	16 weeks_Sgcd-/- vs. 24 weeks_Sgcd-/-			-1.243	-3.337 to 0.8498	ns	0.5931
Gastrocnemius	24 weeks_Wild type vs. 24 weeks_Sgca-/-			-3.082	-5.277 to -0.8865	**	0.0012
Gastrocnemius	24 weeks_Wild type vs. 24 weeks_Sgcd-/-			-2.599	-4.693 to -0.5063	**	0.0058
Gastrocnemius	24 weeks_Sgca-/- vs. 24 weeks_Sgcd-/-			0.4823	-1.713 to 2.678	ns	0.9983
Quadriceps	8 weeks_Wild type vs. 8 weeks_Sgca-/-			-0.5611	-3.121 to 1.999	ns	0.9983
Quadriceps	8 weeks_Wild type vs. 8 weeks_Sgcd-/-			-1.899	-4.583 to 0.786	ns	0.3607
Quadriceps	8 weeks_Wild type vs. 16 weeks_Wild type			0.6049	-1.955 to 3.165	ns	0.9971
Quadriceps	8 weeks_Wild type vs. 24 weeks_Wild type			0.3487	-2.211 to 2.908	ns	>0.9999
Quadriceps	8 weeks_Sgca-/- vs. 8 weeks_Sgcd-/-			-1.338	-4.022 to 1.347	ns	0.7863
Quadriceps	8 weeks_Sgca-/- vs. 16 weeks_Sgca-/-			-0.1667	-2.726 to 2.393	ns	>0.9999
Quadriceps	8 weeks_Sgca-/- vs. 24 weeks_Sgca-/-			-3.287	-5.846 to -0.7269	**	0.0039
Quadriceps	8 weeks_Sgcd-/- vs. 16 weeks_Sgcd-/-			1.081	-1.604 to 3.766	ns	0.9221
Quadriceps	8 weeks_Sgcd-/- vs. 24 weeks_Sgcd-/-			0.1789	-2.506 to 2.864	ns	>0.9999
Quadriceps	16 weeks_Wild type vs. 16 weeks_Sgca-/-			-1.333	-3.892 to 1.227	ns	0.7446
Quadriceps	16 weeks_Wild type vs. 16 weeks_Sgcd-/-			-1.423	-3.982 to 1.137	ns	0.6741
Quadriceps	16 weeks_Wild type vs. 24 weeks_Wild type			-0.2562	-2.816 to 2.304	ns	>0.9999
Quadriceps	16 weeks_Sgca-/- vs. 16 weeks_Sgcd-/-			-0.08995	-2.65 to 2.47	ns	>0.9999
Quadriceps	16 weeks_Sgca-/- vs. 24 weeks_Sgca-/-			-3.12	-5.68 to -0.5602	**	0.0072
Quadriceps	16 weeks_Sgcd-/- vs. 24 weeks_Sgcd-/-			-0.902	-3.462 to 1.658	ns	0.9628
Quadriceps	24 weeks_Wild type vs. 24 weeks_Sgca-/-			-4.196	-6.756 to -1.637	****	<0.0001
Quadriceps	24 weeks_Wild type vs. 24 weeks_Sgcd-/-			-2.068	-4.628 to 0.4913	ns	0.2019
Quadriceps	24 weeks_Sgca-/- vs. 24 weeks_Sgcd-/-			2.128	-0.4318 to 4.688	ns	0.1737
Triceps	8 weeks_Wild type vs. 8 weeks_Sgca-/-			-0.7523	-2.073 to 0.5686	ns	0.6465
Triceps	8 weeks_Wild type vs. 8 weeks_Sgcd-/-			-1.454	-2.775 to -0.1336	*	0.0212
Triceps	8 weeks_Wild type vs. 16 weeks_Wild type			0.6999	-0.6209 to 2.021	ns	0.7277
Triceps	8 weeks_Wild type vs. 24 weeks_Wild type			0.5393	-0.7815 to 1.86	ns	0.9168
Triceps	8 weeks_Sgca-/- vs. 8 weeks_Sgcd-/-			-0.7021	-2.023 to 0.6187	ns	0.7245
Triceps	8 weeks_Sgca-/- vs. 16 weeks_Sgca-/-			-0.09755	-1.418 to 1.223	ns	>0.9999
Triceps	8 weeks_Sgca-/- vs. 24 weeks_Sgca-/-			-1.048	-2.369 to 0.2731	ns	0.2221
Triceps	8 weeks_Sgcd-/- vs. 16 weeks_Sgcd-/-			0.1347	-1.186 to 1.456	ns	>0.9999
Triceps	8 weeks_Sgcd-/- vs. 24 weeks_Sgcd-/-			0.02275	-1.298 to 1.344	ns	>0.9999
Triceps	16 weeks_Wild type vs. 16 weeks_Sgca-/-			-1.55	-2.871 to -0.2289	*	0.011
Triceps	16 weeks_Wild type vs. 16 weeks_Sgcd-/-			-2.02	-3.341 to -0.6988	***	0.0003
Triceps	16 weeks_Wild type vs. 24 weeks_Wild type			-0.1606	-1.481 to 1.16	ns	>0.9999
Triceps	16 weeks_Sgca-/- vs. 16 weeks_Sgcd-/-			-0.4699	-1.791 to 0.851	ns	0.961
Triceps	16 weeks_Sgca-/- vs. 24 weeks_Sgca-/-			-0.9502	-2.271 to 0.3706	ns	0.3394
Triceps	16 weeks_Sgcd-/- vs. 24 weeks_Sgcd-/-			-0.112	-1.433 to 1.209	ns	>0.9999
Triceps	24 weeks_Wild type vs. 24 weeks_Sgca-/-			-2.339	-3.66 to -1.019	****	<0.0001
Triceps	24 weeks_Wild type vs. 24 weeks_Sgcd-/-			-1.971	-3.292 to -0.6502	***	0.0005
Triceps	24 weeks_Sgca-/- vs. 24 weeks_Sgcd-/-			0.3684	-0.9525 to 1.689	ns	0.9914
Diaphragm	8 weeks_Wild type vs. 8 weeks_Sgca-/-			0.112	-1.253 to 1.477	ns	>0.9999
Diaphragm	8 weeks_Wild type vs. 8 weeks_Sgcd-/-			-0.9821	-2.347 to 0.3827	ns	0.3381
Diaphragm	8 weeks_Wild type vs. 16 weeks_Wild type			0.2675	-1.097 to 1.632	ns	0.9992
Diaphragm	8 weeks_Wild type vs. 24 weeks_Wild type			0.1586	-1.206 to 1.523	ns	>0.9999
Diaphragm	8 weeks_Sgca-/- vs. 8 weeks_Sgcd-/-			-1.094	-2.459 to 0.2707	ns	0.2102
Diaphragm	8 weeks_Sgca-/- vs. 16 weeks_Sgca-/-			0.3819	-0.9829 to 1.747	ns	0.9911
Diaphragm	8 weeks_Sgca-/- vs. 24 weeks_Sgca-/-			-0.3645	-1.796 to 1.067	ns	0.9952
Diaphragm	8 weeks_Sgcd-/- vs. 16 weeks_Sgcd-/-			1.139	-0.2261 to 2.503	ns	0.1703
Diaphragm	8 weeks_Sgcd-/- vs. 24 weeks_Sgcd-/-			0.1638	-1.201 to 1.529	ns	>0.9999
Diaphragm	16 weeks_Wild type vs. 16 weeks_Sgca-/-			0.2263	-1.138 to 1.591	ns	0.9998
Diaphragm	16 weeks_Wild type vs. 16 weeks_Sgcd-/-			-0.1109	-1.476 to 1.254	ns	>0.9999
Diaphragm	16 weeks_Wild type vs. 24 weeks_Wild type			-0.1089	-1.474 to 1.256	ns	>0.9999
Diaphragm	16 weeks_Sgca-/- vs. 16 weeks_Sgcd-/-			-0.3373	-1.702 to 1.028	ns	0.9961
Diaphragm	16 weeks_Sgca-/- vs. 24 weeks_Sgca-/-			-0.7464	-2.178 to 0.685	ns	0.743
Diaphragm	16 weeks_Sgcd-/- vs. 24 weeks_Sgcd-/-			-0.9749	-2.34 to 0.3899	ns	0.3477
Diaphragm	24 weeks_Wild type vs. 24 weeks_Sgca-/-			-0.4112	-1.843 to 1.02	ns	0.9894
Diaphragm	24 weeks_Wild type vs. 24 weeks_Sgcd-/-			-0.9769	-2.342 to 0.3879	ns	0.345
Diaphragm	24 weeks_Sgca-/- vs. 24 weeks_Sgcd-/-			-0.5657	-1.997 to 0.8657	ns	0.9294
Nox2		Wild type			Sgca-/-			Sgcd-/-
		N	Avg	SD	N	Avg	SD	N	Avg	SD
Gastrocnemius	8 wk	6	0.418814	0.040023	4	3.97551	1.92373	6	4.24306	2.08493
	16 wk	5	0.354036	0.171963	5	3.17203	1.09237	5	3.54439	1.42386
	24 wk	5	0.355522	0.0718944	5	4.39154	1.82436	6	3.43193	0.634784
Quadriceps	8 wk	6	0.534925	0.126474	6	5.43622	1.24353	5	6.159	2.63793
	16 wk	6	0.759587	0.787931	6	4.7133	1.70949	6	3.64359	1.80691
	24 wk	6	0.538245	0.406201	6	6.88617	3.38722	6	4.23802	1.2881
Triceps	8 wk	6	0.319661	0.13387	6	3.59471	1.47388	6	3.69601	1.62109
	16 wk	6	0.279764	0.0502249	6	4.27011	1.05569	6	4.51799	0.97572
	24 wk	6	0.362775	0.0642234	6	3.18504	1.23721	6	3.45979	1.27045
Diaphragm	8 wk	6	0.570845	0.371874	6	1.82588	0.488262	6	1.57113	0.25473
	16 wk	6	0.530619	0.35056	6	1.93714	0.27845	6	1.72285	0.278907
	24 wk	6	0.34431	0.105865	5	1.5162	0.376681	6	1.93337	0.242667
Muscle	Comparison			Mean Diff.	95% CI of diff.	Summary	Adjusted p value
Gastrocnemius	8 weeks_Wild type vs. 8 weeks_Sgca-/-			-3.557	-6.249 to -0.8646	**	0.0029
Gastrocnemius	8 weeks_Wild type vs. 8 weeks_Sgcd-/-			-3.824	-6.232 to -1.416	***	0.0002
Gastrocnemius	8 weeks_Wild type vs. 16 weeks_Wild type			0.06478	-2.461 to 2.59	ns	>0.9999
Gastrocnemius	8 weeks_Wild type vs. 24 weeks_Wild type			0.06329	-2.462 to 2.589	ns	>0.9999
Gastrocnemius	8 weeks_Sgca-/- vs. 8 weeks_Sgcd-/-			-0.2676	-2.96 to 2.425	ns	>0.9999
Gastrocnemius	8 weeks_Sgca-/- vs. 16 weeks_Sgca-/-			0.8035	-1.994 to 3.601	ns	0.9886
Gastrocnemius	8 weeks_Sgca-/- vs. 24 weeks_Sgca-/-			-0.416	-3.214 to 2.382	ns	0.9999
Gastrocnemius	8 weeks_Sgcd-/- vs. 16 weeks_Sgcd-/-			0.6987	-1.827 to 3.224	ns	0.9911
Gastrocnemius	8 weeks_Sgcd-/- vs. 24 weeks_Sgcd-/-			0.8111	-1.597 to 3.219	ns	0.9696
Gastrocnemius	16 weeks_Wild type vs. 16 weeks_Sgca-/-			-2.818	-5.456 to -0.1803	*	0.0286
Gastrocnemius	16 weeks_Wild type vs. 16 weeks_Sgcd-/-			-3.19	-5.828 to -0.5526	**	0.0083
Gastrocnemius	16 weeks_Wild type vs. 24 weeks_Wild type			-0.001487	-2.639 to 2.636	ns	>0.9999
Gastrocnemius	16 weeks_Sgca-/- vs. 16 weeks_Sgcd-/-			-0.3724	-3.01 to 2.265	ns	>0.9999
Gastrocnemius	16 weeks_Sgca-/- vs. 24 weeks_Sgca-/-			-1.22	-3.857 to 1.418	ns	0.8394
Gastrocnemius	16 weeks_Sgcd-/- vs. 24 weeks_Sgcd-/-			0.1125	-2.413 to 2.638	ns	>0.9999
Gastrocnemius	24 weeks_Wild type vs. 24 weeks_Sgca-/-			-4.036	-6.674 to -1.398	***	0.0004
Gastrocnemius	24 weeks_Wild type vs. 24 weeks_Sgcd-/-			-3.076	-5.602 to -0.551	**	0.0077
Gastrocnemius	24 weeks_Sgca-/- vs. 24 weeks_Sgcd-/-			0.9596	-1.566 to 3.485	ns	0.9397
Quadriceps	8 weeks_Wild type vs. 8 weeks_Sgca-/-			-4.901	-8.213 to -1.589	***	0.0005
Quadriceps	8 weeks_Wild type vs. 8 weeks_Sgcd-/-			-5.624	-9.098 to -2.151	***	0.0001
Quadriceps	8 weeks_Wild type vs. 16 weeks_Wild type			-0.2247	-3.537 to 3.087	ns	>0.9999
Quadriceps	8 weeks_Wild type vs. 24 weeks_Wild type			-0.00332	-3.315 to 3.309	ns	>0.9999
Quadriceps	8 weeks_Sgca-/- vs. 8 weeks_Sgcd-/-			-0.7228	-4.196 to 2.751	ns	0.9988
Quadriceps	8 weeks_Sgca-/- vs. 16 weeks_Sgca-/-			0.7229	-2.589 to 4.035	ns	0.9984
Quadriceps	8 weeks_Sgca-/- vs. 24 weeks_Sgca-/-			-1.45	-4.762 to 1.862	ns	0.881
Quadriceps	8 weeks_Sgcd-/- vs. 16 weeks_Sgcd-/-			2.515	-0.9581 to 5.989	ns	0.33
Quadriceps	8 weeks_Sgcd-/- vs. 24 weeks_Sgcd-/-			1.921	-1.553 to 5.395	ns	0.6798
Quadriceps	16 weeks_Wild type vs. 16 weeks_Sgca-/-			-3.954	-7.266 to -0.6418	**	0.0092
Quadriceps	16 weeks_Wild type vs. 16 weeks_Sgcd-/-			-2.884	-6.196 to 0.4279	ns	0.1329
Quadriceps	16 weeks_Wild type vs. 24 weeks_Wild type			0.2213	-3.091 to 3.533	ns	>0.9999
Quadriceps	16 weeks_Sgca-/- vs. 16 weeks_Sgcd-/-			1.07	-2.242 to 4.382	ns	0.9778
Quadriceps	16 weeks_Sgca-/- vs. 24 weeks_Sgca-/-			-2.173	-5.485 to 1.139	ns	0.4613
Quadriceps	16 weeks_Sgcd-/- vs. 24 weeks_Sgcd-/-			-0.5944	-3.906 to 2.717	ns	0.9996
Quadriceps	24 weeks_Wild type vs. 24 weeks_Sgca-/-			-6.348	-9.66 to -3.036	****	<0.0001
Quadriceps	24 weeks_Wild type vs. 24 weeks_Sgcd-/-			-3.7	-7.012 to -0.3879	*	0.0184
Quadriceps	24 weeks_Sgca-/- vs. 24 weeks_Sgcd-/-			2.648	-0.6637 to 5.96	ns	0.213
Triceps	8 weeks_Wild type vs. 8 weeks_Sgca-/-			-3.275	-5.261 to -1.289	****	<0.0001
Triceps	8 weeks_Wild type vs. 8 weeks_Sgcd-/-			-3.376	-5.362 to -1.391	****	<0.0001
Triceps	8 weeks_Wild type vs. 16 weeks_Wild type			0.0399	-1.946 to 2.026	ns	>0.9999
Triceps	8 weeks_Wild type vs. 24 weeks_Wild type			-0.04311	-2.029 to 1.943	ns	>0.9999
Triceps	8 weeks_Sgca-/- vs. 8 weeks_Sgcd-/-			-0.1013	-2.087 to 1.885	ns	>0.9999
Triceps	8 weeks_Sgca-/- vs. 16 weeks_Sgca-/-			-0.6754	-2.661 to 1.31	ns	0.97
Triceps	8 weeks_Sgca-/- vs. 24 weeks_Sgca-/-			0.4097	-1.576 to 2.395	ns	0.9989
Triceps	8 weeks_Sgcd-/- vs. 16 weeks_Sgcd-/-			-0.822	-2.808 to 1.164	ns	0.9107
Triceps	8 weeks_Sgcd-/- vs. 24 weeks_Sgcd-/-			0.2362	-1.75 to 2.222	ns	>0.9999
Triceps	16 weeks_Wild type vs. 16 weeks_Sgca-/-			-3.99	-5.976 to -2.005	****	<0.0001
Triceps	16 weeks_Wild type vs. 16 weeks_Sgcd-/-			-4.238	-6.224 to -2.252	****	<0.0001
Triceps	16 weeks_Wild type vs. 24 weeks_Wild type			-0.08301	-2.069 to 1.903	ns	>0.9999
Triceps	16 weeks_Sgca-/- vs. 16 weeks_Sgcd-/-			-0.2479	-2.234 to 1.738	ns	>0.9999
Triceps	16 weeks_Sgca-/- vs. 24 weeks_Sgca-/-			1.085	-0.9007 to 3.071	ns	0.6946
Triceps	16 weeks_Sgcd-/- vs. 24 weeks_Sgcd-/-			1.058	-0.9276 to 3.044	ns	0.7219
Triceps	24 weeks_Wild type vs. 24 weeks_Sgca-/-			-2.822	-4.808 to -0.8365	***	0.001
Triceps	24 weeks_Wild type vs. 24 weeks_Sgcd-/-			-3.097	-5.083 to -1.111	***	0.0002
Triceps	24 weeks_Sgca-/- vs. 24 weeks_Sgcd-/-			-0.2748	-2.261 to 1.711	ns	>0.9999
Diaphragm	8 weeks_Wild type vs. 8 weeks_Sgca-/-			-1.255	-1.858 to -0.6518	****	<0.0001
Diaphragm	8 weeks_Wild type vs. 8 weeks_Sgcd-/-			-1	-1.603 to -0.3971	****	<0.0001
Diaphragm	8 weeks_Wild type vs. 16 weeks_Wild type			0.04023	-0.563 to 0.6434	ns	>0.9999
Diaphragm	8 weeks_Wild type vs. 24 weeks_Wild type			0.2265	-0.3767 to 0.8297	ns	0.9465
Diaphragm	8 weeks_Sgca-/- vs. 8 weeks_Sgcd-/-			0.2547	-0.3484 to 0.8579	ns	0.9004
Diaphragm	8 weeks_Sgca-/- vs. 16 weeks_Sgca-/-			-0.1113	-0.7145 to 0.4919	ns	0.9995
Diaphragm	8 weeks_Sgca-/- vs. 24 weeks_Sgca-/-			0.3097	-0.323 to 0.9423	ns	0.8017
Diaphragm	8 weeks_Sgcd-/- vs. 16 weeks_Sgcd-/-			-0.1517	-0.7549 to 0.4515	ns	0.9956
Diaphragm	8 weeks_Sgcd-/- vs. 24 weeks_Sgcd-/-			-0.3622	-0.9654 to 0.241	ns	0.5791
Diaphragm	16 weeks_Wild type vs. 16 weeks_Sgca-/-			-1.407	-2.01 to -0.8033	****	<0.0001
Diaphragm	16 weeks_Wild type vs. 16 weeks_Sgcd-/-			-1.192	-1.795 to -0.589	****	<0.0001
Diaphragm	16 weeks_Wild type vs. 24 weeks_Wild type			0.1863	-0.4169 to 0.7895	ns	0.9832
Diaphragm	16 weeks_Sgca-/- vs. 16 weeks_Sgcd-/-			0.2143	-0.3889 to 0.8175	ns	0.961
Diaphragm	16 weeks_Sgca-/- vs. 24 weeks_Sgca-/-			0.4209	-0.2117 to 1.054	ns	0.4422
Diaphragm	16 weeks_Sgcd-/- vs. 24 weeks_Sgcd-/-			-0.2105	-0.8137 to 0.3927	ns	0.9648
Diaphragm	24 weeks_Wild type vs. 24 weeks_Sgca-/-			-1.172	-1.805 to -0.5393	****	<0.0001
Diaphragm	24 weeks_Wild type vs. 24 weeks_Sgcd-/-			-1.589	-2.192 to -0.9859	****	<0.0001
Diaphragm	24 weeks_Sgca-/- vs. 24 weeks_Sgcd-/-			-0.4172	-1.05 to 0.2155	ns	0.4544
Cd68		Wild type			Sgca-/-			Sgcd-/-
		N	Avg	SD	N	Avg	SD	N	Avg	SD
Gastrocnemius	8 wk	6	0.447564	0.204825	6	9.40636	3.87745	6	6.75235	3.83929
	16 wk	6	0.5459	0.18781	6	6.2552	2.35856	6	6.61431	3.15752
	24 wk	6	0.617869	0.226073	5	5.39343	2.28377	6	6.20783	1.56984
Quadriceps	8 wk	6	0.725192	0.104901	6	11.9886	2.39711	5	10.9025	3.23718
	16 wk	6	1.25407	1.31059	6	8.01468	2.48899	6	7.90774	5.10675
	24 wk	6	1.34016	1.13435	6	13.3227	6.52256	6	9.02231	2.85729
Triceps	8 wk	6	0.824777	0.183199	6	13.8432	8.38123	6	10.3543	3.71152
	16 wk	6	0.676245	0.15964	6	10.5642	3.00695	6	12.7589	2.96358
	24 wk	6	0.776228	0.0905648	6	9.05914	1.52317	6	8.34097	2.45267
Diaphragm	8 wk	6	1.40251	0.555777	6	9.46049	5.42622	6	6.2978	1.70717
	16 wk	6	1.21179	0.513426	6	8.04737	2.62564	6	6.23622	1.52871
	24 wk	6	1.00868	0.30209	5	6.31225	1.27577	6	8.5838	2.92165
Muscle	Comparison			Mean Diff.	95% CI of diff.	Summary	Adjusted p value
Gastrocnemius	8 weeks_Wild type vs. 8 weeks_Sgca-/-			-8.959	-13.54 to -4.379	****	<0.0001
Gastrocnemius	8 weeks_Wild type vs. 8 weeks_Sgcd-/-			-6.305	-10.88 to -1.725	**	0.0015
Gastrocnemius	8 weeks_Wild type vs. 16 weeks_Wild type			-0.09834	-4.678 to 4.481	ns	>0.9999
Gastrocnemius	8 weeks_Wild type vs. 24 weeks_Wild type			-0.1703	-4.75 to 4.409	ns	>0.9999
Gastrocnemius	8 weeks_Sgca-/- vs. 8 weeks_Sgcd-/-			2.654	-1.926 to 7.234	ns	0.624
Gastrocnemius	8 weeks_Sgca-/- vs. 16 weeks_Sgca-/-			3.151	-1.428 to 7.731	ns	0.397
Gastrocnemius	8 weeks_Sgca-/- vs. 24 weeks_Sgca-/-			4.013	-0.7901 to 8.816	ns	0.169
Gastrocnemius	8 weeks_Sgcd-/- vs. 16 weeks_Sgcd-/-			0.138	-4.441 to 4.718	ns	>0.9999
Gastrocnemius	8 weeks_Sgcd-/- vs. 24 weeks_Sgcd-/-			0.5445	-4.035 to 5.124	ns	>0.9999
Gastrocnemius	16 weeks_Wild type vs. 16 weeks_Sgca-/-			-5.709	-10.29 to -1.13	**	0.0056
Gastrocnemius	16 weeks_Wild type vs. 16 weeks_Sgcd-/-			-6.068	-10.65 to -1.489	**	0.0026
Gastrocnemius	16 weeks_Wild type vs. 24 weeks_Wild type			-0.07197	-4.651 to 4.508	ns	>0.9999
Gastrocnemius	16 weeks_Sgca-/- vs. 16 weeks_Sgcd-/-			-0.3591	-4.939 to 4.22	ns	>0.9999
Gastrocnemius	16 weeks_Sgca-/- vs. 24 weeks_Sgca-/-			0.8618	-3.941 to 5.665	ns	0.9996
Gastrocnemius	16 weeks_Sgcd-/- vs. 24 weeks_Sgcd-/-			0.4065	-4.173 to 4.986	ns	>0.9999
Gastrocnemius	24 weeks_Wild type vs. 24 weeks_Sgca-/-			-4.776	-9.579 to 0.02749	ns	0.0524
Gastrocnemius	24 weeks_Wild type vs. 24 weeks_Sgcd-/-			-5.59	-10.17 to -1.01	**	0.0071
Gastrocnemius	24 weeks_Sgca-/- vs. 24 weeks_Sgcd-/-			-0.8144	-5.617 to 3.989	ns	0.9997
Quadriceps	8 weeks_Wild type vs. 8 weeks_Sgca-/-			-11.26	-17.61 to -4.913	****	<0.0001
Quadriceps	8 weeks_Wild type vs. 8 weeks_Sgcd-/-			-10.18	-16.84 to -3.517	***	0.0003
Quadriceps	8 weeks_Wild type vs. 16 weeks_Wild type			-0.5289	-6.879 to 5.821	ns	>0.9999
Quadriceps	8 weeks_Wild type vs. 24 weeks_Wild type			-0.615	-6.965 to 5.735	ns	>0.9999
Quadriceps	8 weeks_Sgca-/- vs. 8 weeks_Sgcd-/-			1.086	-5.574 to 7.746	ns	0.9998
Quadriceps	8 weeks_Sgca-/- vs. 16 weeks_Sgca-/-			3.974	-2.376 to 10.32	ns	0.5249
Quadriceps	8 weeks_Sgca-/- vs. 24 weeks_Sgca-/-			-1.334	-7.684 to 5.016	ns	0.9988
Quadriceps	8 weeks_Sgcd-/- vs. 16 weeks_Sgcd-/-			2.995	-3.665 to 9.655	ns	0.8647
Quadriceps	8 weeks_Sgcd-/- vs. 24 weeks_Sgcd-/-			1.88	-4.78 to 8.54	ns	0.9905
Quadriceps	16 weeks_Wild type vs. 16 weeks_Sgca-/-			-6.761	-13.11 to -0.4104	*	0.0292
Quadriceps	16 weeks_Wild type vs. 16 weeks_Sgcd-/-			-6.654	-13 to -0.3034	*	0.0337
Quadriceps	16 weeks_Wild type vs. 24 weeks_Wild type			-0.08608	-6.436 to 6.264	ns	>0.9999
Quadriceps	16 weeks_Sgca-/- vs. 16 weeks_Sgcd-/-			0.1069	-6.243 to 6.457	ns	>0.9999
Quadriceps	16 weeks_Sgca-/- vs. 24 weeks_Sgca-/-			-5.308	-11.66 to 1.042	ns	0.1686
Quadriceps	16 weeks_Sgcd-/- vs. 24 weeks_Sgcd-/-			-1.115	-7.465 to 5.236	ns	0.9997
Quadriceps	24 weeks_Wild type vs. 24 weeks_Sgca-/-			-11.98	-18.33 to -5.632	****	<0.0001
Quadriceps	24 weeks_Wild type vs. 24 weeks_Sgcd-/-			-7.682	-14.03 to -1.332	**	0.0079
Quadriceps	24 weeks_Sgca-/- vs. 24 weeks_Sgcd-/-			4.3	-2.05 to 10.65	ns	0.4185
Triceps	8 weeks_Wild type vs. 8 weeks_Sgca-/-			-13.02	-19.6 to -6.437	****	<0.0001
Triceps	8 weeks_Wild type vs. 8 weeks_Sgcd-/-			-9.53	-16.11 to -2.948	***	0.0007
Triceps	8 weeks_Wild type vs. 16 weeks_Wild type			0.1485	-6.433 to 6.73	ns	>0.9999
Triceps	8 weeks_Wild type vs. 24 weeks_Wild type			0.04855	-6.533 to 6.63	ns	>0.9999
Triceps	8 weeks_Sgca-/- vs. 8 weeks_Sgcd-/-			3.489	-3.093 to 10.07	ns	0.7274
Triceps	8 weeks_Sgca-/- vs. 16 weeks_Sgca-/-			3.279	-3.303 to 9.861	ns	0.7874
Triceps	8 weeks_Sgca-/- vs. 24 weeks_Sgca-/-			4.784	-1.798 to 11.37	ns	0.3261
Triceps	8 weeks_Sgcd-/- vs. 16 weeks_Sgcd-/-			-2.405	-8.986 to 4.177	ns	0.9546
Triceps	8 weeks_Sgcd-/- vs. 24 weeks_Sgcd-/-			2.013	-4.568 to 8.595	ns	0.9843
Triceps	16 weeks_Wild type vs. 16 weeks_Sgca-/-			-9.888	-16.47 to -3.306	***	0.0004
Triceps	16 weeks_Wild type vs. 16 weeks_Sgcd-/-			-12.08	-18.66 to -5.501	****	<0.0001
Triceps	16 weeks_Wild type vs. 24 weeks_Wild type			-0.09998	-6.682 to 6.482	ns	>0.9999
Triceps	16 weeks_Sgca-/- vs. 16 weeks_Sgcd-/-			-2.195	-8.776 to 4.387	ns	0.9734
Triceps	16 weeks_Sgca-/- vs. 24 weeks_Sgca-/-			1.505	-5.077 to 8.087	ns	0.9978
Triceps	16 weeks_Sgcd-/- vs. 24 weeks_Sgcd-/-			4.418	-2.164 to 11	ns	0.4315
Triceps	24 weeks_Wild type vs. 24 weeks_Sgca-/-			-8.283	-14.86 to -1.701	**	0.0049
Triceps	24 weeks_Wild type vs. 24 weeks_Sgcd-/-			-7.565	-14.15 to -0.983	*	0.0137
Triceps	24 weeks_Sgca-/- vs. 24 weeks_Sgcd-/-			0.7182	-5.864 to 7.3	ns	>0.9999
Diaphragm	8 weeks_Wild type vs. 8 weeks_Sgca-/-			-8.058	-12.64 to -3.478	****	<0.0001
Diaphragm	8 weeks_Wild type vs. 8 weeks_Sgcd-/-			-4.895	-9.476 to -0.315	*	0.0281
Diaphragm	8 weeks_Wild type vs. 16 weeks_Wild type			0.1907	-4.39 to 4.771	ns	>0.9999
Diaphragm	8 weeks_Wild type vs. 24 weeks_Wild type			0.3938	-4.187 to 4.974	ns	>0.9999
Diaphragm	8 weeks_Sgca-/- vs. 8 weeks_Sgcd-/-			3.163	-1.418 to 7.743	ns	0.3924
Diaphragm	8 weeks_Sgca-/- vs. 16 weeks_Sgca-/-			1.413	-3.167 to 5.993	ns	0.9833
Diaphragm	8 weeks_Sgca-/- vs. 24 weeks_Sgca-/-			3.148	-1.656 to 7.952	ns	0.4628
Diaphragm	8 weeks_Sgcd-/- vs. 16 weeks_Sgcd-/-			0.06158	-4.519 to 4.642	ns	>0.9999
Diaphragm	8 weeks_Sgcd-/- vs. 24 weeks_Sgcd-/-			-2.286	-6.866 to 2.294	ns	0.7847
Diaphragm	16 weeks_Wild type vs. 16 weeks_Sgca-/-			-6.836	-11.42 to -2.255	***	0.0005
Diaphragm	16 weeks_Wild type vs. 16 weeks_Sgcd-/-			-5.024	-9.605 to -0.4441	*	0.022
Diaphragm	16 weeks_Wild type vs. 24 weeks_Wild type			0.2031	-4.377 to 4.783	ns	>0.9999
Diaphragm	16 weeks_Sgca-/- vs. 16 weeks_Sgcd-/-			1.811	-2.769 to 6.391	ns	0.9292
Diaphragm	16 weeks_Sgca-/- vs. 24 weeks_Sgca-/-			1.735	-3.069 to 6.539	ns	0.9571
Diaphragm	16 weeks_Sgcd-/- vs. 24 weeks_Sgcd-/-			-2.348	-6.928 to 2.233	ns	0.76
Diaphragm	24 weeks_Wild type vs. 24 weeks_Sgca-/-			-5.304	-10.11 to -0.4997	*	0.0207
Diaphragm	24 weeks_Wild type vs. 24 weeks_Sgcd-/-			-7.575	-12.16 to -2.995	****	<0.0001
Diaphragm	24 weeks_Sgca-/- vs. 24 weeks_Sgcd-/-			-2.272	-7.075 to 2.532	ns	0.8295
Lgals3		Wild type			Sgca-/-			Sgcd-/-
		N	Avg	SD	N	Avg	SD	N	Avg	SD
Gastrocnemius	8 wk	6	0.148101	0.0210164	6	4.77196	2.15958	6	4.19528	2.25751
	16 wk	6	0.10149	0.0301612	6	2.44719	0.702335	6	3.73131	1.84162
	24 wk	6	0.119556	0.0728397	5	3.11321	0.70625	6	2.22714	0.896273
Quadriceps	8 wk	6	0.212441	0.0731918	6	11.3098	5.747	5	9.345	5.6138
	16 wk	6	0.418579	0.636647	6	6.38492	4.30934	6	6.40559	4.51083
	24 wk	6	0.262828	0.167366	6	8.42011	3.09961	6	8.04535	6.45361
Triceps	8 wk	6	0.132072	0.0145089	6	7.21117	4.54511	6	5.73831	2.30869
	16 wk	5	0.0945219	0.0227332	6	6.20329	1.70312	6	6.88904	1.66212
	24 wk	6	0.0748685	0.0161294	6	4.94839	1.07749	6	4.45776	1.93629
Diaphragm	8 wk	6	0.311613	0.142633	6	3.45485	1.67829	6	2.35995	0.730992
	16 wk	6	0.271137	0.165839	6	3.6997	0.607448	6	3.2181	0.819195
	24 wk	6	0.169027	0.0576937	5	2.65354	0.121895	6	2.9781	1.36292
Muscle	Comparison			Mean Diff.	95% CI of diff.	Summary	Adjusted p value
Gastrocnemius	8 weeks_Wild type vs. 8 weeks_Sgca-/-			-4.624	-7.07 to -2.178	****	<0.0001
Gastrocnemius	8 weeks_Wild type vs. 8 weeks_Sgcd-/-			-4.047	-6.493 to -1.601	****	<0.0001
Gastrocnemius	8 weeks_Wild type vs. 16 weeks_Wild type			0.04661	-2.399 to 2.493	ns	>0.9999
Gastrocnemius	8 weeks_Wild type vs. 24 weeks_Wild type			0.02855	-2.417 to 2.474	ns	>0.9999
Gastrocnemius	8 weeks_Sgca-/- vs. 8 weeks_Sgcd-/-			0.5767	-1.869 to 3.023	ns	0.9972
Gastrocnemius	8 weeks_Sgca-/- vs. 16 weeks_Sgca-/-			2.325	-0.1211 to 4.771	ns	0.074
Gastrocnemius	8 weeks_Sgca-/- vs. 24 weeks_Sgca-/-			1.659	-0.9065 to 4.224	ns	0.481
Gastrocnemius	8 weeks_Sgcd-/- vs. 16 weeks_Sgcd-/-			0.464	-1.982 to 2.91	ns	0.9994
Gastrocnemius	8 weeks_Sgcd-/- vs. 24 weeks_Sgcd-/-			1.968	-0.4778 to 4.414	ns	0.2063
Gastrocnemius	16 weeks_Wild type vs. 16 weeks_Sgca-/-			-2.346	-4.792 to 0.1002	ns	0.0692
Gastrocnemius	16 weeks_Wild type vs. 16 weeks_Sgcd-/-			-3.63	-6.076 to -1.184	***	0.0005
Gastrocnemius	16 weeks_Wild type vs. 24 weeks_Wild type			-0.01807	-2.464 to 2.428	ns	>0.9999
Gastrocnemius	16 weeks_Sgca-/- vs. 16 weeks_Sgcd-/-			-1.284	-3.73 to 1.162	ns	0.7361
Gastrocnemius	16 weeks_Sgca-/- vs. 24 weeks_Sgca-/-			-0.666	-3.231 to 1.899	ns	0.9946
Gastrocnemius	16 weeks_Sgcd-/- vs. 24 weeks_Sgcd-/-			1.504	-0.9417 to 3.95	ns	0.5481
Gastrocnemius	24 weeks_Wild type vs. 24 weeks_Sgca-/-			-2.994	-5.559 to -0.4284	*	0.0117
Gastrocnemius	24 weeks_Wild type vs. 24 weeks_Sgcd-/-			-2.108	-4.553 to 0.3383	ns	0.1416
Gastrocnemius	24 weeks_Sgca-/- vs. 24 weeks_Sgcd-/-			0.8861	-1.679 to 3.451	ns	0.9669
Quadriceps	8 weeks_Wild type vs. 8 weeks_Sgca-/-			-11.1	-18.84 to -3.355	***	0.0009
Quadriceps	8 weeks_Wild type vs. 8 weeks_Sgcd-/-			-9.133	-17.25 to -1.012	*	0.0172
Quadriceps	8 weeks_Wild type vs. 16 weeks_Wild type			-0.2061	-7.949 to 7.537	ns	>0.9999
Quadriceps	8 weeks_Wild type vs. 24 weeks_Wild type			-0.05039	-7.793 to 7.692	ns	>0.9999
Quadriceps	8 weeks_Sgca-/- vs. 8 weeks_Sgcd-/-			1.965	-6.156 to 10.09	ns	0.9966
Quadriceps	8 weeks_Sgca-/- vs. 16 weeks_Sgca-/-			4.925	-2.818 to 12.67	ns	0.5031
Quadriceps	8 weeks_Sgca-/- vs. 24 weeks_Sgca-/-			2.89	-4.853 to 10.63	ns	0.9484
Quadriceps	8 weeks_Sgcd-/- vs. 16 weeks_Sgcd-/-			2.939	-5.181 to 11.06	ns	0.9565
Quadriceps	8 weeks_Sgcd-/- vs. 24 weeks_Sgcd-/-			1.3	-6.821 to 9.42	ns	0.9998
Quadriceps	16 weeks_Wild type vs. 16 weeks_Sgca-/-			-5.966	-13.71 to 1.776	ns	0.254
Quadriceps	16 weeks_Wild type vs. 16 weeks_Sgcd-/-			-5.987	-13.73 to 1.756	ns	0.25
Quadriceps	16 weeks_Wild type vs. 24 weeks_Wild type			0.1558	-7.587 to 7.898	ns	>0.9999
Quadriceps	16 weeks_Sgca-/- vs. 16 weeks_Sgcd-/-			-0.02067	-7.763 to 7.722	ns	>0.9999
Quadriceps	16 weeks_Sgca-/- vs. 24 weeks_Sgca-/-			-2.035	-9.778 to 5.708	ns	0.9941
Quadriceps	16 weeks_Sgcd-/- vs. 24 weeks_Sgcd-/-			-1.64	-9.383 to 6.103	ns	0.9987
Quadriceps	24 weeks_Wild type vs. 24 weeks_Sgca-/-			-8.157	-15.9 to -0.4145	*	0.0321
Quadriceps	24 weeks_Wild type vs. 24 weeks_Sgcd-/-			-7.783	-15.53 to -0.03979	*	0.048
Quadriceps	24 weeks_Sgca-/- vs. 24 weeks_Sgcd-/-			0.3748	-7.368 to 8.117	ns	>0.9999
Triceps	8 weeks_Wild type vs. 8 weeks_Sgca-/-			-7.079	-10.92 to -3.242	****	<0.0001
Triceps	8 weeks_Wild type vs. 8 weeks_Sgcd-/-			-5.606	-9.444 to -1.769	***	0.0007
Triceps	8 weeks_Wild type vs. 16 weeks_Wild type			0.03755	-3.987 to 4.062	ns	>0.9999
Triceps	8 weeks_Wild type vs. 24 weeks_Wild type			0.0572	-3.78 to 3.895	ns	>0.9999
Triceps	8 weeks_Sgca-/- vs. 8 weeks_Sgcd-/-			1.473	-2.364 to 5.31	ns	0.9397
Triceps	8 weeks_Sgca-/- vs. 16 weeks_Sgca-/-			1.008	-2.829 to 4.845	ns	0.9941
Triceps	8 weeks_Sgca-/- vs. 24 weeks_Sgca-/-			2.263	-1.575 to 6.1	ns	0.6024
Triceps	8 weeks_Sgcd-/- vs. 16 weeks_Sgcd-/-			-1.151	-4.988 to 2.687	ns	0.9861
Triceps	8 weeks_Sgcd-/- vs. 24 weeks_Sgcd-/-			1.281	-2.557 to 5.118	ns	0.973
Triceps	16 weeks_Wild type vs. 16 weeks_Sgca-/-			-6.109	-10.13 to -2.084	***	0.0004
Triceps	16 weeks_Wild type vs. 16 weeks_Sgcd-/-			-6.795	-10.82 to -2.77	****	<0.0001
Triceps	16 weeks_Wild type vs. 24 weeks_Wild type			0.01965	-4.005 to 4.044	ns	>0.9999
Triceps	16 weeks_Sgca-/- vs. 16 weeks_Sgcd-/-			-0.6857	-4.523 to 3.152	ns	0.9996
Triceps	16 weeks_Sgca-/- vs. 24 weeks_Sgca-/-			1.255	-2.582 to 5.092	ns	0.9761
Triceps	16 weeks_Sgcd-/- vs. 24 weeks_Sgcd-/-			2.431	-1.406 to 6.269	ns	0.5084
Triceps	24 weeks_Wild type vs. 24 weeks_Sgca-/-			-4.874	-8.711 to -1.036	**	0.0044
Triceps	24 weeks_Wild type vs. 24 weeks_Sgcd-/-			-4.383	-8.22 to -0.5455	*	0.0147
Triceps	24 weeks_Sgca-/- vs. 24 weeks_Sgcd-/-			0.4906	-3.347 to 4.328	ns	>0.9999
Diaphragm	8 weeks_Wild type vs. 8 weeks_Sgca-/-			-3.143	-4.738 to -1.549	****	<0.0001
Diaphragm	8 weeks_Wild type vs. 8 weeks_Sgcd-/-			-2.048	-3.643 to -0.454	**	0.0038
Diaphragm	8 weeks_Wild type vs. 16 weeks_Wild type			0.04048	-1.554 to 1.635	ns	>0.9999
Diaphragm	8 weeks_Wild type vs. 24 weeks_Wild type			0.1426	-1.452 to 1.737	ns	>0.9999
Diaphragm	8 weeks_Sgca-/- vs. 8 weeks_Sgcd-/-			1.095	-0.4995 to 2.689	ns	0.3997
Diaphragm	8 weeks_Sgca-/- vs. 16 weeks_Sgca-/-			-0.2449	-1.839 to 1.35	ns	0.9999
Diaphragm	8 weeks_Sgca-/- vs. 24 weeks_Sgca-/-			0.8013	-0.8709 to 2.473	ns	0.8191
Diaphragm	8 weeks_Sgcd-/- vs. 16 weeks_Sgcd-/-			-0.8581	-2.453 to 0.7362	ns	0.7099
Diaphragm	8 weeks_Sgcd-/- vs. 24 weeks_Sgcd-/-			-0.6181	-2.213 to 0.9762	ns	0.9363
Diaphragm	16 weeks_Wild type vs. 16 weeks_Sgca-/-			-3.429	-5.023 to -1.834	****	<0.0001
Diaphragm	16 weeks_Wild type vs. 16 weeks_Sgcd-/-			-2.947	-4.541 to -1.353	****	<0.0001
Diaphragm	16 weeks_Wild type vs. 24 weeks_Wild type			0.1021	-1.492 to 1.696	ns	>0.9999
Diaphragm	16 weeks_Sgca-/- vs. 16 weeks_Sgcd-/-			0.4816	-1.113 to 2.076	ns	0.9854
Diaphragm	16 weeks_Sgca-/- vs. 24 weeks_Sgca-/-			1.046	-0.626 to 2.718	ns	0.5253
Diaphragm	16 weeks_Sgcd-/- vs. 24 weeks_Sgcd-/-			0.24	-1.354 to 1.834	ns	0.9999
Diaphragm	24 weeks_Wild type vs. 24 weeks_Sgca-/-			-2.485	-4.157 to -0.8123	***	0.0005
Diaphragm	24 weeks_Wild type vs. 24 weeks_Sgcd-/-			-2.809	-4.403 to -1.215	****	<0.0001
Diaphragm	24 weeks_Sgca-/- vs. 24 weeks_Sgcd-/-			-0.3246	-1.997 to 1.348	ns	0.9993
Serca2α		Wild type			Sgcd-/-
		N	Avg	SD	N	Avg	SD
Heart	8 wk	6	140.242	14.5578	6	137.109	22.4127
	16 wk	6	155.921	15.9122	6	147.751	7.06511
	24 wk	6	135.036	33.2274	6	124.851	12.8683
Muscle	Comparison			Mean Diff.	95% CI of diff.	Summary	Adjusted p value
Heart	8 weeks_Wild type vs. 8 weeks_Sgcd-/-			3.133	-31.15 to 37.42	ns	0.9998
Heart	8 weeks_Wild type vs. 16 weeks_Wild type			-15.68	-49.96 to 18.61	ns	0.7319
Heart	8 weeks_Wild type vs. 24 weeks_Wild type			5.206	-29.08 to 39.49	ns	0.9971
Heart	8 weeks_Sgcd-/- vs. 16 weeks_Sgcd-/-			-10.64	-44.93 to 23.64	ns	0.9315
Heart	8 weeks_Sgcd-/- vs. 24 weeks_Sgcd-/-			12.26	-22.03 to 46.54	ns	0.8825
Heart	16 weeks_Wild type vs. 16 weeks_Sgcd-/-			8.17	-26.11 to 42.45	ns	0.9773
Heart	16 weeks_Wild type vs. 24 weeks_Wild type			20.89	-13.4 to 55.17	ns	0.4492
Heart	16 weeks_Sgcd-/- vs. 24 weeks_Sgcd-/-			22.9	-11.38 to 57.19	ns	0.3491
Heart	24 weeks_Wild type vs. 24 weeks_Sgcd-/-			10.19	-24.1 to 44.47	ns	0.9426
Nppa		Wild type			Sgcd-/-
		N	Avg	SD	N	Avg	SD
Heart	8 wk	6	22.5715	8.57834	6	89.9081	98.6227
	16 wk	6	24.996	10.7834	6	42.2382	16.9091
	24 wk	6	24.7267	25.1671	6	47.2747	19.5086
Muscle	Comparison			Mean Diff.	95% CI of diff.	Summary	Adjusted p value
Heart	8 weeks_Wild type vs. 8 weeks_Sgcd-/-			-67.34	-143.3 to 8.589	ns	0.1054
Heart	8 weeks_Wild type vs. 16 weeks_Wild type			-2.425	-78.35 to 73.5	ns	>0.9999
Heart	8 weeks_Wild type vs. 24 weeks_Wild type			-2.155	-78.08 to 73.77	ns	>0.9999
Heart	8 weeks_Sgcd-/- vs. 16 weeks_Sgcd-/-			47.67	-28.26 to 123.6	ns	0.4161
Heart	8 weeks_Sgcd-/- vs. 24 weeks_Sgcd-/-			42.63	-33.29 to 118.6	ns	0.5374
Heart	16 weeks_Wild type vs. 16 weeks_Sgcd-/-			-17.24	-93.17 to 58.68	ns	0.9816
Heart	16 weeks_Wild type vs. 24 weeks_Wild type			0.2693	-75.66 to 76.19	ns	>0.9999
Heart	16 weeks_Sgcd-/- vs. 24 weeks_Sgcd-/-			-5.037	-80.96 to 70.89	ns	>0.9999
Heart	24 weeks_Wild type vs. 24 weeks_Sgcd-/-			-22.55	-98.47 to 53.38	ns	0.9426
Vegf		Wild type			Sgcd-/-
		N	Avg	SD	N	Avg	SD
Heart	8 wk	6	15.7414	2.04526	6	17.8379	7.64156
	16 wk	6	19.6816	4.28709	6	15.6816	5.04267
	24 wk	6	12.8736	1.52043	6	17.4496	2.06003
Muscle	Comparison			Mean Diff.	95% CI of diff.	Summary	Adjusted p value
Heart	8 weeks_Wild type vs. 8 weeks_Sgcd-/-			-2.097	-9.715 to 5.522	ns	0.958
Heart	8 weeks_Wild type vs. 16 weeks_Wild type			-3.94	-11.56 to 3.679	ns	0.6217
Heart	8 weeks_Wild type vs. 24 weeks_Wild type			2.868	-4.751 to 10.49	ns	0.8586
Heart	8 weeks_Sgcd-/- vs. 16 weeks_Sgcd-/-			2.156	-5.463 to 9.775	ns	0.9529
Heart	8 weeks_Sgcd-/- vs. 24 weeks_Sgcd-/-			0.3883	-7.231 to 8.007	ns	>0.9999
Heart	16 weeks_Wild type vs. 16 weeks_Sgcd-/-			4	-3.619 to 11.62	ns	0.6068
Heart	16 weeks_Wild type vs. 24 weeks_Wild type			6.808	-0.8108 to 14.43	ns	0.1011
Heart	16 weeks_Sgcd-/- vs. 24 weeks_Sgcd-/-			-1.768	-9.387 to 5.851	ns	0.9798
Heart	24 weeks_Wild type vs. 24 weeks_Sgcd-/-			-4.576	-12.19 to 3.043	ns	0.4647

## Sheet: miRNA
miRNA		Wild type			Sgca-/-			Sgcd-/-
		N	Avg	SD	N	Avg	SD	N	Avg	SD
miR-1a	8 wk	5	0.999999	0.314398	5	7.17812	2.15377	4	7.45692	2.85366
	16 wk	4	0.628999	0.214381	5	3.39934	3.07312	6	2.94037	1.29856
	34 wk	5	0.787055	0.94706	6	8.44327	4.6919	5	7.79018	2.76261
miR-23a	8 wk	5	1	0.31281	5	1.13702	0.349045	4	0.864309	0.314806
	16 wk	4	0.352035	0.0833247	5	0.409659	0.168518	6	0.46067	0.372555
	34 wk	5	1.44938	0.934153	6	0.658572	0.155722	5	0.714784	0.198941
miR-30e	8 wk	5	0.999999	0.380551	4	0.60803	0.335275	4	0.622233	0.25058
	16 wk	3	0.304851	0.212593	5	0.265578	0.0707785	4	0.365594	0.481866
	34 wk	5	0.676724	0.384537	6	0.532501	0.181565	5	0.787791	0.721553
miR-133a	8 wk	5	0.999999	0.299234	2	4.99701	1.43514	4	4.98186	2.34272
	16 wk	4	0.639308	0.341745	4	2.84578	1.35848	3	2.41721	2.08823
	34 wk	5	0.219994	0.275254	6	3.28601	1.52625	5	2.92231	1.45641
miR-133b	8 wk	5	0.999999	0.186871	4	4.49597	2.8735	4	5.80012	1.26216
	16 wk	4	0.459548	0.217607	5	1.7817	0.665048	5	1.84687	0.787743
	34 wk	5	0.224785	0.336755	6	2.71939	1.38677	5	2.00267	0.615996
miR-148a	8 wk	4	1	0.550421	5	0.60446	0.453361	3	0.780281	0.64941
	16 wk	4	0.0857564	0.0377394	4	0.152874	0.0991857	5	0.485963	0.624964
	34 wk	5	0.216686	0.0781671	6	0.257767	0.123228	5	0.413664	0.125565
miR-206	8 wk	5	0.999999	0.401705	5	6.50036	3.23146	3	6.49105	1.93675
	16 wk	4	0.397363	0.127315	5	3.12873	1.55126	6	3.65047	2.5612
	34 wk	5	0.246285	0.254395	6	3.64605	1.67829	5	3.39032	1.50444
miR-434	8 wk	5	1	0.440842	5	2.1994	2.22802	4	1.39316	1.09377
	16 wk	3	0.624128	0.343454	5	0.454468	0.227026	5	1.23069	1.47283
	34 wk	5	0.978802	0.558655	6	1.0118	0.85763	5	1.22041	0.980839
miR-451a	8 wk	5	1	0.42737	5	0.407982	0.123898	4	0.697126	0.236759
	16 wk	4	0.124802	0.0632712	4	0.118649	0.0547947	6	0.0962137	0.0761816
	34 wk	5	0.616022	0.149626	6	0.473206	0.122625	5	1.56915	1.80226
Muscle	Comparison			Mean Diff.	95% CI of diff.	Summary	Adjusted p value
miR-1a	8 weeks_Wild type vs. 8 weeks_Sgca-/-			-6.178	-11.49 to -0.8627	*	0.0129
miR-1a	8 weeks_Wild type vs. 8 weeks_Sgcd-/-			-6.457	-12.09 to -0.8191	*	0.0149
miR-1a	8 weeks_Wild type vs. 16 weeks_Wild type			0.371	-5.267 to 6.009	ns	>0.9999
miR-1a	8 weeks_Wild type vs. 34 weeks_Wild type			0.2129	-5.102 to 5.528	ns	>0.9999
miR-1a	8 weeks_Sgca-/- vs. 8 weeks_Sgcd-/-			-0.2788	-5.917 to 5.359	ns	>0.9999
miR-1a	8 weeks_Sgca-/- vs. 16 weeks_Sgca-/-			3.779	-1.537 to 9.094	ns	0.3443
miR-1a	8 weeks_Sgca-/- vs. 34 weeks_Sgca-/-			-1.265	-6.354 to 3.824	ns	0.9955
miR-1a	8 weeks_Sgcd-/- vs. 16 weeks_Sgcd-/-			4.517	-0.9084 to 9.942	ns	0.1682
miR-1a	8 weeks_Sgcd-/- vs. 34 weeks_Sgcd-/-			-0.3333	-5.971 to 5.305	ns	>0.9999
miR-1a	16 weeks_Wild type vs. 16 weeks_Sgca-/-			-2.77	-8.408 to 2.867	ns	0.7877
miR-1a	16 weeks_Wild type vs. 16 weeks_Sgcd-/-			-2.311	-7.736 to 3.114	ns	0.8887
miR-1a	16 weeks_Wild type vs. 34 weeks_Wild type			-0.1581	-5.796 to 5.48	ns	>0.9999
miR-1a	16 weeks_Sgca-/- vs. 16 weeks_Sgcd-/-			0.459	-4.63 to 5.548	ns	>0.9999
miR-1a	16 weeks_Sgca-/- vs. 34 weeks_Sgca-/-			-5.044	-10.13 to 0.04517	ns	0.0536
miR-1a	16 weeks_Sgcd-/- vs. 34 weeks_Sgcd-/-			-4.85	-9.939 to 0.2393	ns	0.0719
miR-1a	34 weeks_Wild type vs. 34 weeks_Sgca-/-			-7.656	-12.75 to -2.567	***	0.0005
miR-1a	34 weeks_Wild type vs. 34 weeks_Sgcd-/-			-7.003	-12.32 to -1.688	**	0.0031
miR-1a	34 weeks_Sgca-/- vs. 34 weeks_Sgcd-/-			0.6531	-4.436 to 5.742	ns	>0.9999
miR-23a	8 weeks_Wild type vs. 8 weeks_Sgca-/-			-0.137	-0.9722 to 0.6981	ns	0.9998
miR-23a	8 weeks_Wild type vs. 8 weeks_Sgcd-/-			0.1357	-0.7501 to 1.022	ns	0.9999
miR-23a	8 weeks_Wild type vs. 16 weeks_Wild type			0.648	-0.2379 to 1.534	ns	0.3085
miR-23a	8 weeks_Wild type vs. 34 weeks_Wild type			-0.4494	-1.285 to 0.3858	ns	0.6979
miR-23a	8 weeks_Sgca-/- vs. 8 weeks_Sgcd-/-			0.2727	-0.6131 to 1.159	ns	0.9819
miR-23a	8 weeks_Sgca-/- vs. 16 weeks_Sgca-/-			0.7274	-0.1078 to 1.563	ns	0.1301
miR-23a	8 weeks_Sgca-/- vs. 34 weeks_Sgca-/-			0.4785	-0.3212 to 1.278	ns	0.5708
miR-23a	8 weeks_Sgcd-/- vs. 16 weeks_Sgcd-/-			0.4036	-0.4487 to 1.256	ns	0.8186
miR-23a	8 weeks_Sgcd-/- vs. 34 weeks_Sgcd-/-			0.1495	-0.7363 to 1.035	ns	0.9997
miR-23a	16 weeks_Wild type vs. 16 weeks_Sgca-/-			-0.05762	-0.9434 to 0.8282	ns	>0.9999
miR-23a	16 weeks_Wild type vs. 16 weeks_Sgcd-/-			-0.1086	-0.961 to 0.7437	ns	>0.9999
miR-23a	16 weeks_Wild type vs. 34 weeks_Wild type			-1.097	-1.983 to -0.2115	**	0.0065
miR-23a	16 weeks_Sgca-/- vs. 16 weeks_Sgcd-/-			-0.05101	-0.8506 to 0.7486	ns	>0.9999
miR-23a	16 weeks_Sgca-/- vs. 34 weeks_Sgca-/-			-0.2489	-1.049 to 0.5507	ns	0.9806
miR-23a	16 weeks_Sgcd-/- vs. 34 weeks_Sgcd-/-			-0.2541	-1.054 to 0.5455	ns	0.978
miR-23a	34 weeks_Wild type vs. 34 weeks_Sgca-/-			0.7908	-0.008794 to 1.59	ns	0.0545
miR-23a	34 weeks_Wild type vs. 34 weeks_Sgcd-/-			0.7346	-0.1006 to 1.57	ns	0.1225
miR-23a	34 weeks_Sgca-/- vs. 34 weeks_Sgcd-/-			-0.05621	-0.8558 to 0.7434	ns	>0.9999
miR-30e	8 weeks_Wild type vs. 8 weeks_Sgca-/-			0.392	-0.4667 to 1.251	ns	0.8396
miR-30e	8 weeks_Wild type vs. 8 weeks_Sgcd-/-			0.3778	-0.481 to 1.236	ns	0.8645
miR-30e	8 weeks_Wild type vs. 16 weeks_Wild type			0.6951	-0.2397 to 1.63	ns	0.2832
miR-30e	8 weeks_Wild type vs. 34 weeks_Wild type			0.3233	-0.4863 to 1.133	ns	0.9157
miR-30e	8 weeks_Sgca-/- vs. 8 weeks_Sgcd-/-			-0.0142	-0.9194 to 0.891	ns	>0.9999
miR-30e	8 weeks_Sgca-/- vs. 16 weeks_Sgca-/-			0.3425	-0.5163 to 1.201	ns	0.9162
miR-30e	8 weeks_Sgca-/- vs. 34 weeks_Sgca-/-			0.07553	-0.7508 to 0.9018	ns	>0.9999
miR-30e	8 weeks_Sgcd-/- vs. 16 weeks_Sgcd-/-			0.2566	-0.6485 to 1.162	ns	0.9885
miR-30e	8 weeks_Sgcd-/- vs. 34 weeks_Sgcd-/-			-0.1656	-1.024 to 0.6932	ns	0.9992
miR-30e	16 weeks_Wild type vs. 16 weeks_Sgca-/-			0.03927	-0.8956 to 0.9741	ns	>0.9999
miR-30e	16 weeks_Wild type vs. 16 weeks_Sgcd-/-			-0.06074	-1.038 to 0.9169	ns	>0.9999
miR-30e	16 weeks_Wild type vs. 34 weeks_Wild type			-0.3719	-1.307 to 0.563	ns	0.9173
miR-30e	16 weeks_Sgca-/- vs. 16 weeks_Sgcd-/-			-0.1	-0.9587 to 0.7587	ns	>0.9999
miR-30e	16 weeks_Sgca-/- vs. 34 weeks_Sgca-/-			-0.2669	-1.042 to 0.5082	ns	0.9623
miR-30e	16 weeks_Sgcd-/- vs. 34 weeks_Sgcd-/-			-0.4222	-1.281 to 0.4365	ns	0.7798
miR-30e	34 weeks_Wild type vs. 34 weeks_Sgca-/-			0.1442	-0.6309 to 0.9194	ns	0.9994
miR-30e	34 weeks_Wild type vs. 34 weeks_Sgcd-/-			-0.1111	-0.9207 to 0.6985	ns	>0.9999
miR-30e	34 weeks_Sgca-/- vs. 34 weeks_Sgcd-/-			-0.2553	-1.03 to 0.5198	ns	0.9709
miR-133a	8 weeks_Wild type vs. 8 weeks_Sgca-/-			-3.997	-7.814 to -0.1796	*	0.0347
miR-133a	8 weeks_Wild type vs. 8 weeks_Sgcd-/-			-3.982	-7.043 to -0.9212	**	0.0042
miR-133a	8 weeks_Wild type vs. 16 weeks_Wild type			0.3607	-2.7 to 3.421	ns	>0.9999
miR-133a	8 weeks_Wild type vs. 34 weeks_Wild type			0.78	-2.106 to 3.666	ns	0.9909
miR-133a	8 weeks_Sgca-/- vs. 8 weeks_Sgcd-/-			0.01515	-3.936 to 3.966	ns	>0.9999
miR-133a	8 weeks_Sgca-/- vs. 16 weeks_Sgca-/-			2.151	-1.8 to 6.103	ns	0.6684
miR-133a	8 weeks_Sgca-/- vs. 34 weeks_Sgca-/-			1.711	-2.014 to 5.436	ns	0.8292
miR-133a	8 weeks_Sgcd-/- vs. 16 weeks_Sgcd-/-			2.565	-0.9201 to 6.049	ns	0.2904
miR-133a	8 weeks_Sgcd-/- vs. 34 weeks_Sgcd-/-			2.06	-1.001 to 5.12	ns	0.4016
miR-133a	16 weeks_Wild type vs. 16 weeks_Sgca-/-			-2.206	-5.433 to 1.02	ns	0.3808
miR-133a	16 weeks_Wild type vs. 16 weeks_Sgcd-/-			-1.778	-5.263 to 1.707	ns	0.7376
miR-133a	16 weeks_Wild type vs. 34 weeks_Wild type			0.4193	-2.641 to 3.48	ns	>0.9999
miR-133a	16 weeks_Sgca-/- vs. 16 weeks_Sgcd-/-			0.4286	-3.056 to 3.913	ns	>0.9999
miR-133a	16 weeks_Sgca-/- vs. 34 weeks_Sgca-/-			-0.4402	-3.385 to 2.505	ns	0.9999
miR-133a	16 weeks_Sgcd-/- vs. 34 weeks_Sgcd-/-			-0.5051	-3.837 to 2.827	ns	0.9998
miR-133a	34 weeks_Wild type vs. 34 weeks_Sgca-/-			-3.066	-5.829 to -0.3032	*	0.021
miR-133a	34 weeks_Wild type vs. 34 weeks_Sgcd-/-			-2.702	-5.588 to 0.1833	ns	0.0801
miR-133a	34 weeks_Sgca-/- vs. 34 weeks_Sgcd-/-			0.3637	-2.399 to 3.127	ns	>0.9999
miR-133b	8 weeks_Wild type vs. 8 weeks_Sgca-/-			-3.496	-6.069 to -0.9234	**	0.0022
miR-133b	8 weeks_Wild type vs. 8 weeks_Sgcd-/-			-4.8	-7.373 to -2.228	****	<0.0001
miR-133b	8 weeks_Wild type vs. 16 weeks_Wild type			0.5405	-2.032 to 3.113	ns	0.9985
miR-133b	8 weeks_Wild type vs. 34 weeks_Wild type			0.7752	-1.65 to 3.201	ns	0.9765
miR-133b	8 weeks_Sgca-/- vs. 8 weeks_Sgcd-/-			-1.304	-4.016 to 1.408	ns	0.8027
miR-133b	8 weeks_Sgca-/- vs. 16 weeks_Sgca-/-			2.714	0.1417 to 5.287	*	0.0322
miR-133b	8 weeks_Sgca-/- vs. 34 weeks_Sgca-/-			1.777	-0.6989 to 4.252	ns	0.3293
miR-133b	8 weeks_Sgcd-/- vs. 16 weeks_Sgcd-/-			3.953	1.381 to 6.526	***	0.0004
miR-133b	8 weeks_Sgcd-/- vs. 34 weeks_Sgcd-/-			3.797	1.225 to 6.37	***	0.0007
miR-133b	16 weeks_Wild type vs. 16 weeks_Sgca-/-			-1.322	-3.895 to 1.25	ns	0.742
miR-133b	16 weeks_Wild type vs. 16 weeks_Sgcd-/-			-1.387	-3.96 to 1.185	ns	0.6915
miR-133b	16 weeks_Wild type vs. 34 weeks_Wild type			0.2348	-2.338 to 2.807	ns	>0.9999
miR-133b	16 weeks_Sgca-/- vs. 16 weeks_Sgcd-/-			-0.06516	-2.491 to 2.36	ns	>0.9999
miR-133b	16 weeks_Sgca-/- vs. 34 weeks_Sgca-/-			-0.9377	-3.26 to 1.385	ns	0.913
miR-133b	16 weeks_Sgcd-/- vs. 34 weeks_Sgcd-/-			-0.1558	-2.581 to 2.27	ns	>0.9999
miR-133b	34 weeks_Wild type vs. 34 weeks_Sgca-/-			-2.495	-4.817 to -0.1724	*	0.0275
miR-133b	34 weeks_Wild type vs. 34 weeks_Sgcd-/-			-1.778	-4.203 to 0.6476	ns	0.3033
miR-133b	34 weeks_Sgca-/- vs. 34 weeks_Sgcd-/-			0.7167	-1.605 to 3.039	ns	0.981
miR-148a	8 weeks_Wild type vs. 8 weeks_Sgca-/-			0.3955	-0.4247 to 1.216	ns	0.7966
miR-148a	8 weeks_Wild type vs. 8 weeks_Sgcd-/-			0.2197	-0.7141 to 1.154	ns	0.9966
miR-148a	8 weeks_Wild type vs. 16 weeks_Wild type			0.9142	0.04969 to 1.779	*	0.0317
miR-148a	8 weeks_Wild type vs. 34 weeks_Wild type			0.7833	-0.03688 to 1.604	ns	0.0704
miR-148a	8 weeks_Sgca-/- vs. 8 weeks_Sgcd-/-			-0.1758	-1.069 to 0.7171	ns	0.999
miR-148a	8 weeks_Sgca-/- vs. 16 weeks_Sgca-/-			0.4516	-0.3686 to 1.272	ns	0.6635
miR-148a	8 weeks_Sgca-/- vs. 34 weeks_Sgca-/-			0.3467	-0.3937 to 1.087	ns	0.8205
miR-148a	8 weeks_Sgcd-/- vs. 16 weeks_Sgcd-/-			0.2943	-0.5986 to 1.187	ns	0.9708
miR-148a	8 weeks_Sgcd-/- vs. 34 weeks_Sgcd-/-			0.3666	-0.5263 to 1.26	ns	0.9029
miR-148a	16 weeks_Wild type vs. 16 weeks_Sgca-/-			-0.06712	-0.9317 to 0.7974	ns	>0.9999
miR-148a	16 weeks_Wild type vs. 16 weeks_Sgcd-/-			-0.4002	-1.22 to 0.42	ns	0.7865
miR-148a	16 weeks_Wild type vs. 34 weeks_Wild type			-0.1309	-0.9511 to 0.6893	ns	0.9998
miR-148a	16 weeks_Sgca-/- vs. 16 weeks_Sgcd-/-			-0.3331	-1.153 to 0.4871	ns	0.9081
miR-148a	16 weeks_Sgca-/- vs. 34 weeks_Sgca-/-			-0.1049	-0.8941 to 0.6843	ns	>0.9999
miR-148a	16 weeks_Sgcd-/- vs. 34 weeks_Sgcd-/-			0.0723	-0.701 to 0.8456	ns	>0.9999
miR-148a	34 weeks_Wild type vs. 34 weeks_Sgca-/-			-0.04108	-0.7814 to 0.6993	ns	>0.9999
miR-148a	34 weeks_Wild type vs. 34 weeks_Sgcd-/-			-0.197	-0.9703 to 0.5763	ns	0.9943
miR-148a	34 weeks_Sgca-/- vs. 34 weeks_Sgcd-/-			-0.1559	-0.8963 to 0.5845	ns	0.9985
miR-206	8 weeks_Wild type vs. 8 weeks_Sgca-/-			-5.5	-9.3 to -1.701	***	0.0009
miR-206	8 weeks_Wild type vs. 8 weeks_Sgcd-/-			-5.491	-9.878 to -1.104	**	0.0058
miR-206	8 weeks_Wild type vs. 16 weeks_Wild type			0.6026	-3.427 to 4.632	ns	0.9999
miR-206	8 weeks_Wild type vs. 34 weeks_Wild type			0.7537	-3.046 to 4.553	ns	0.999
miR-206	8 weeks_Sgca-/- vs. 8 weeks_Sgcd-/-			0.009317	-4.378 to 4.396	ns	>0.9999
miR-206	8 weeks_Sgca-/- vs. 16 weeks_Sgca-/-			3.372	-0.4277 to 7.171	ns	0.1156
miR-206	8 weeks_Sgca-/- vs. 34 weeks_Sgca-/-			2.854	-0.7833 to 6.492	ns	0.2263
miR-206	8 weeks_Sgcd-/- vs. 16 weeks_Sgcd-/-			2.841	-1.407 to 7.088	ns	0.4224
miR-206	8 weeks_Sgcd-/- vs. 34 weeks_Sgcd-/-			3.101	-1.286 to 7.488	ns	0.3502
miR-206	16 weeks_Wild type vs. 16 weeks_Sgca-/-			-2.731	-6.761 to 1.298	ns	0.4046
miR-206	16 weeks_Wild type vs. 16 weeks_Sgcd-/-			-3.253	-7.131 to 0.6246	ns	0.1607
miR-206	16 weeks_Wild type vs. 34 weeks_Wild type			0.1511	-3.879 to 4.181	ns	>0.9999
miR-206	16 weeks_Sgca-/- vs. 16 weeks_Sgcd-/-			-0.5217	-4.159 to 3.116	ns	>0.9999
miR-206	16 weeks_Sgca-/- vs. 34 weeks_Sgca-/-			-0.5173	-4.155 to 3.12	ns	>0.9999
miR-206	16 weeks_Sgcd-/- vs. 34 weeks_Sgcd-/-			0.2602	-3.377 to 3.898	ns	>0.9999
miR-206	34 weeks_Wild type vs. 34 weeks_Sgca-/-			-3.4	-7.037 to 0.2378	ns	0.0823
miR-206	34 weeks_Wild type vs. 34 weeks_Sgcd-/-			-3.144	-6.943 to 0.6553	ns	0.1732
miR-206	34 weeks_Sgca-/- vs. 34 weeks_Sgcd-/-			0.2557	-3.382 to 3.893	ns	>0.9999
miR-434	8 weeks_Wild type vs. 8 weeks_Sgca-/-			-1.199	-3.529 to 1.13	ns	0.74
miR-434	8 weeks_Wild type vs. 8 weeks_Sgcd-/-			-0.3932	-2.864 to 2.077	ns	0.9998
miR-434	8 weeks_Wild type vs. 16 weeks_Wild type			0.3759	-2.314 to 3.065	ns	>0.9999
miR-434	8 weeks_Wild type vs. 34 weeks_Wild type			0.0212	-2.308 to 2.35	ns	>0.9999
miR-434	8 weeks_Sgca-/- vs. 8 weeks_Sgcd-/-			0.8062	-1.664 to 3.277	ns	0.9734
miR-434	8 weeks_Sgca-/- vs. 16 weeks_Sgca-/-			1.745	-0.5842 to 4.074	ns	0.2772
miR-434	8 weeks_Sgca-/- vs. 34 weeks_Sgca-/-			1.188	-1.042 to 3.418	ns	0.7051
miR-434	8 weeks_Sgcd-/- vs. 16 weeks_Sgcd-/-			0.1625	-2.308 to 2.633	ns	>0.9999
miR-434	8 weeks_Sgcd-/- vs. 34 weeks_Sgcd-/-			0.1728	-2.298 to 2.643	ns	>0.9999
miR-434	16 weeks_Wild type vs. 16 weeks_Sgca-/-			0.1697	-2.52 to 2.859	ns	>0.9999
miR-434	16 weeks_Wild type vs. 16 weeks_Sgcd-/-			-0.6066	-3.296 to 2.083	ns	0.9976
miR-434	16 weeks_Wild type vs. 34 weeks_Wild type			-0.3547	-3.044 to 2.335	ns	>0.9999
miR-434	16 weeks_Sgca-/- vs. 16 weeks_Sgcd-/-			-0.7762	-3.105 to 1.553	ns	0.9698
miR-434	16 weeks_Sgca-/- vs. 34 weeks_Sgca-/-			-0.5573	-2.787 to 1.673	ns	0.9951
miR-434	16 weeks_Sgcd-/- vs. 34 weeks_Sgcd-/-			0.01028	-2.319 to 2.339	ns	>0.9999
miR-434	34 weeks_Wild type vs. 34 weeks_Sgca-/-			-0.03299	-2.263 to 2.197	ns	>0.9999
miR-434	34 weeks_Wild type vs. 34 weeks_Sgcd-/-			-0.2416	-2.571 to 2.088	ns	>0.9999
miR-434	34 weeks_Sgca-/- vs. 34 weeks_Sgcd-/-			-0.2086	-2.439 to 2.021	ns	>0.9999
miR-451	8 weeks_Wild type vs. 8 weeks_Sgca-/-			0.592	-0.737 to 1.921	ns	0.8609
miR-451	8 weeks_Wild type vs. 8 weeks_Sgcd-/-			0.3029	-1.107 to 1.713	ns	0.9983
miR-451	8 weeks_Wild type vs. 16 weeks_Wild type			0.8752	-0.5344 to 2.285	ns	0.5209
miR-451	8 weeks_Wild type vs. 34 weeks_Wild type			0.384	-0.945 to 1.713	ns	0.9876
miR-451	8 weeks_Sgca-/- vs. 8 weeks_Sgcd-/-			-0.2891	-1.699 to 1.12	ns	0.9988
miR-451	8 weeks_Sgca-/- vs. 16 weeks_Sgca-/-			0.2893	-1.12 to 1.699	ns	0.9988
miR-451	8 weeks_Sgca-/- vs. 34 weeks_Sgca-/-			-0.06522	-1.338 to 1.207	ns	>0.9999
miR-451	8 weeks_Sgcd-/- vs. 16 weeks_Sgcd-/-			0.6009	-0.7555 to 1.957	ns	0.8645
miR-451	8 weeks_Sgcd-/- vs. 34 weeks_Sgcd-/-			-0.872	-2.282 to 0.5376	ns	0.5256
miR-451	16 weeks_Wild type vs. 16 weeks_Sgca-/-			0.006153	-1.48 to 1.492	ns	>0.9999
miR-451	16 weeks_Wild type vs. 16 weeks_Sgcd-/-			0.02859	-1.328 to 1.385	ns	>0.9999
miR-451	16 weeks_Wild type vs. 34 weeks_Wild type			-0.4912	-1.901 to 0.9184	ns	0.9614
miR-451	16 weeks_Sgca-/- vs. 16 weeks_Sgcd-/-			0.02244	-1.334 to 1.379	ns	>0.9999
miR-451	16 weeks_Sgca-/- vs. 34 weeks_Sgca-/-			-0.3546	-1.711 to 1.002	ns	0.9936
miR-451	16 weeks_Sgcd-/- vs. 34 weeks_Sgcd-/-			-1.473	-2.745 to -0.2005	*	0.0135
miR-451	34 weeks_Wild type vs. 34 weeks_Sgca-/-			0.1428	-1.13 to 1.415	ns	>0.9999
miR-451	34 weeks_Wild type vs. 34 weeks_Sgcd-/-			-0.9531	-2.282 to 0.3759	ns	0.3317
miR-451	34 weeks_Sgca-/- vs. 34 weeks_Sgcd-/-			-1.096	-2.368 to 0.1765	ns	0.1385
